# Supplementary material for: The Grapevine VvPMEI1 Gene Encodes a Novel Functional Pectin Methylesterase Inhibitor Associated to Grape Berry Development
Source: PLoS One. 2015 Jul 23;10(7):e0133810. doi: 10.1371/journal.pone.0133810 (PMC4512722; doi:10.1371/journal.pone.0133810)
Supplement: S1 Table — Protein identifications were made by MaxQuant against Viridiplantae proteins downloaded from NCBI. (XLSX) [file pone.0133810.s007.xlsx]

## Sheet: Search NCBI Viridiplantae
Protein IDs	Majority protein IDs	Peptide counts (all)	Peptide counts (razor+unique)	Peptide counts (unique)		Proteins	Peptides	Razor + unique peptides	Unique peptides	Sequence coverage [%]	Unique + razor sequence coverage [%]	Unique sequence coverage [%]	Mol. weight [kDa]	Sequence length	Sequence lengths	PEP	Intensity	Intensity Phase II	Intensity Phase I	Intensity Flower	id	Peptide IDs	Peptide is razor	Mod. peptide IDs	Evidence IDs	MS/MS IDs	Best MS/MS	Oxidation (M) site IDs	Oxidation (M) site positions
gi|449506664;gi|449463903;gi|224077614;gi|224141339;gi|449463905;gi|255557267;gi|297826927;gi|15220670;gi|15226781;gi|297851440;gi|356525080;gi|225430650;gi|356552324;gi|358249272;gi|363807188;gi|359483879;gi|108796799	gi|449506664;gi|449463903;gi|224077614;gi|224141339;gi|449463905;gi|255557267;gi|297826927;gi|15220670;gi|15226781;gi|297851440;gi|356525080;gi|225430650;gi|356552324;gi|358249272;gi|363807188;gi|359483879;gi|108796799	1;1;1;1;1;1;1;1;1;1;1;1;1;1;1;1;1	1;1;1;1;1;1;1;1;1;1;1;1;1;1;1;1;1	1;1;1;1;1;1;1;1;1;1;1;1;1;1;1;1;1	>gi|449506664|ref|XP_004162812.1| PREDICTED: pyruvate dehydrogenase E1 component subunit beta-like [Cucumis sativus];>gi|449463903|ref|XP_004149670.1| PREDICTED: pyruvate dehydrogenase E1 component subunit beta-like isoform 1 [Cucumis sativus];>gi|22407761	17	1	1	1	2.5	2.5	2.5	75.515	677	677;437;418;411;410;409;409;406;406;406;406;405;405;405;403;402;328	0.000545	12396000	3226500	5666500	3503500	20	634	True	658	1829;1830;1831;1832	14691;14692;14693;14694;14695;14696;14697;14698;14699;14700;14701;14702;14703;14704;14705;14706;14707;14708;14709;14710;14711;14712;14713;14714;14715	14705
gi|114329664;gi|52220818;gi|374249958;gi|11497536	gi|114329664;gi|52220818;gi|374249958;gi|11497536	14;10;10;10	4;2;2;2	0;0;0;0	>gi|114329664|ref|YP_740483.1| ribulose 1,5-bisphosphate carboxylase/oxygenase large subunit (chloroplast) [Citrus sinensis];>gi|52220818|ref|YP_086974.1| ribulose-1,5-bisphosphate carboxylase/oxygenase large subunit (chloroplast) [Panax ginseng];>gi|37424	4	14	4	0	30.5	6.1	0	52.518	475	475;478;475;475	7.0269e-145	2937600000	821857000	1334391120	781346000	21	90;132;134;139;234;275;286;287;384;507;702;763;883;899	False;False;True;False;True;False;True;True;False;False;False;False;False;False	91;139;141;146;243;285;286;297;298;299;300;401;525;731;794;914;930	332;333;334;335;441;443;452;453;454;455;456;766;767;768;769;770;771;772;773;774;775;776;777;778;779;780;781;782;783;784;785;786;787;788;900;901;902;903;904;905;906;907;942;943;944;945;946;947;948;949;950;951;952;953;954;955;956;957;958;959;1208;1209;1536;1537;1538;1539;1540;1541;1542;1543;1544;2062;2063;2064;2065;2066;2067;2068;2221;2222;2223;2224;2225;2226;2227;2228;2229;2230;2231;2232;2233;2234…	1284;1285;1286;1287;1288;1289;1290;1291;1292;1293;1294;1295;1296;1297;1298;1299;1300;1301;1302;1303;1304;1305;1306;1307;1308;1309;1310;1311;1312;1813;1815;1892;1893;1894;1895;1896;1897;1898;1899;1900;4002;4003;4004;4005;4006;4007;4008;4009;4010;4011;4012;4013;4014;4015;4016;4017;4018;4019;4020;4021;4022;4023;4024;4025;4026;4027;4028;4029;4030;4031;4032;4033;4034;4035;4036;4037;4038;4039;4040;4041…
0958;20959;20960;20961;20962;20963;20964;20965;20966;20967;20968;20969;20970;20971;20972;20973;20974;20975;20976;20977;20978;20979;20980;20981;20982;20983;20984;20985;20986;20987;20988;20989;20990;20991;20992;20993;20994;20995;20996;20997;20998;20999;21000;21001;21002;21003;21004;21005;21006;21007;21008;21009;21010;21011;21012;21013;21014;21015;21016;21017;21018;21019;21020;21021;21022;21023;2102…	1302;1813;1815;1898;4084;4907;5396;5464;10148;12754;15974;18847;29450;30770	11	250															0	0	0
gi|297612409;gi|357117717;gi|302774092;gi|356558103;gi|357448701;gi|359477631;gi|460366475;gi|449433363;gi|470124537;gi|449495488;gi|449495485;gi|449433365;gi|297833410;gi|15230730;gi|255564033;gi|356532479;gi|359488682;gi|357130258;gi|359488684;gi|115437436;gi|224060117;gi|449446676;gi|255560866;gi|449515569;gi|356511678;gi|115434786;gi|356573317;gi|224141279;gi|357495793;gi|297807481;gi|7951342…	gi|297612409;gi|357117717;gi|302774092;gi|356558103;gi|357448701;gi|359477631;gi|460366475;gi|449433363;gi|470124537;gi|449495488;gi|449495485;gi|449433365;gi|297833410;gi|15230730;gi|255564033;gi|356532479;gi|359488682;gi|357130258;gi|359488684;gi|115437436;gi|224060117;gi|449446676;gi|255560866;gi|449515569;gi|356511678;gi|115434786;gi|356573317;gi|224141279;gi|357495793;gi|297807481;gi|7951342…	1;1;1;1;1;1;1;1;1;1;1;1;1;1;1;1;1;1;1;1;1;1;1;1;1;1;1;1;1;1;1;1;1;1;1;1;1;1;1;1;1;1;1;1;1;1;1;1;1;1;1;1;1;1;1;1;1;1;1;1;1;1;1;1;1;1;1;1;1;1;1;1;1;1;1;1;1;1;1;1;1;1;1;1;1;1;1;1;1;1;1;1;1;1;1;1;1;1;1;1;1;1;1;1;1;1;1;1;1;1;1;1;1;1;1;1;1;1;1;1;1;1;1;1;1;1;1;1;1;1;1;1;1;1;1;1;1;1;1;1;1;1;1;1;1;1;1;1;1;1;1;1;1;1;1	1;1;1;1;1;1;1;1;1;1;1;1;1;1;1;1;1;1;1;1;1;1;1;1;1;1;1;1;1;1;1;1;1;1;1;1;1;1;1;1;1;1;1;1;1;1;1;1;1;1;1;1;1;1;1;1;1;1;1;1;1;1;1;1;1;1;1;1;1;1;1;1;1;1;1;1;1;1;1;1;1;1;1;1;1;1;1;1;1;1;1;1;1;1;1;1;1;1;1;1;1;1;1;1;1;1;1;1;1;1;1;1;1;1;1;1;1;1;1;1;1;1;1;1;1;1;1;1;1;1;1;1;1;1;1;1;1;1;1;1;1;1;1;1;1;1;1;1;1;1;1;1;1;1;1	1;1;1;1;1;1;1;1;1;1;1;1;1;1;1;1;1;1;1;1;1;1;1;1;1;1;1;1;1;1;1;1;1;1;1;1;1;1;1;1;1;1;1;1;1;1;1;1;1;1;1;1;1;1;1;1;1;1;1;1;1;1;1;1;1;1;1;1;1;1;1;1;1;1;1;1;1;1;1;1;1;1;1;1;1;1;1;1;1;1;1;1;1;1;1;1;1;1;1;1;1;1;1;1;1;1;1;1;1;1;1;1;1;1;1;1;1;1;1;1;1;1;1;1;1;1;1;1;1;1;1;1;1;1;1;1;1;1;1;1;1;1;1;1;1;1;1;1;1;1;1;1;1;1;1	>gi|297612409|ref|NP_001068490.2| Os11g0689400 [Oryza sativa Japonica Group];>gi|357117717|ref|XP_003560609.1| PREDICTED: putative cellulose synthase A catalytic subunit 11 [UDP-forming]-like [Brachypodium distachyon];>gi|302774092|ref|XP_002970463.1| hypo	155	1	1	1	0.8	0.8	0.8	148.86	1398	1398;1265;1198;1188;1182;1165;1161;1152;1151;1142;1127;1125;1097;1088;956;936;863;828;828;792;791;785;781;778;774;759;741;726;718;713;712;706;684;683;682;678;675;673;672;663;655;651;650;649;647;646;645;643;639;639;638;637;637;633;627;625;625;622;622;622;622;619;619;619;619;619;618;617;615;614;613;613;612;612;612;612;612;612;612;611;611;611;611;608;606;604;604;604;604;602;600;600;599;597;595;591;5…	2.7742e-08	7580800	0	0	7580800	22	537	True	555	1625	13469	13469
gi|356519611;gi|225461088;gi|470116341;gi|357474763;gi|302756493;gi|18398638;gi|356548015;gi|357123434;gi|225465615;gi|225465623;gi|297805150;gi|302762631;gi|357123401;gi|460408912;gi|168016982;gi|356548680;gi|356548682;gi|356565543;gi|357474769;gi|357475981;gi|357513725;gi|357474765;gi|297841025;gi|460405695;gi|242062832;gi|297840967;gi|115444401;gi|115469558;gi|168043709;gi|240255754;gi|2402557…	gi|356519611;gi|225461088;gi|470116341;gi|357474763;gi|302756493;gi|18398638;gi|356548015;gi|357123434;gi|225465615;gi|225465623;gi|297805150;gi|302762631;gi|357123401;gi|460408912;gi|168016982;gi|356548680;gi|356548682;gi|356565543;gi|357474769;gi|357475981;gi|357513725;gi|357474765;gi|297841025;gi|460405695;gi|242062832;gi|297840967;gi|115444401;gi|115469558;gi|168043709;gi|240255754;gi|2402557…	2;2;2;2;2;2;2;2;2;2;2;2;2;2;2;2;2;2;2;2;2;2;2;2;2;2;2;2;2;2;2;2;2;2;2;2;2;2;2;2;2;2;2;2;2;2;2;2;2;2;2;2;2;2;2;2;2;2;2;2;2;2;2;2;2;2;2;2;2;2;2;2;2;2;2;2;2;2;2;2;2;2;2;2;2;2;2;2;2;2;2;2;2;2;2;2;2;2;2;2;2;2;2;2;2;2;2;2;2;2;2;2;2;2;2;2;2;2;2;2;2;2;2;2;2;2;2;2;2;2;2;2;2;2;2;2;2;2;2;2;2;2;2;2;2;2;2;2;2;2;2;2;2;2;2;2;2;2;2;2;2;2;2;2;2;2;2;2;2;2;2;2;2;2;2;2;2;2;2;2;2;2;2;2;2;2;2;2;2;2;2;2;2;2;2;2;2;2;2;2…	2;2;2;2;2;2;2;2;2;2;2;2;2;2;2;2;2;2;2;2;2;2;2;2;2;2;2;2;2;2;2;2;2;2;2;2;2;2;2;2;2;2;2;2;2;2;2;2;2;2;2;2;2;2;2;2;2;2;2;2;2;2;2;2;2;2;2;2;2;2;2;2;2;2;2;2;2;2;2;2;2;2;2;2;2;2;2;2;2;2;2;2;2;2;2;2;2;2;2;2;2;2;2;2;2;2;2;2;2;2;2;2;2;2;2;2;2;2;2;2;2;2;2;2;2;2;2;2;2;2;2;2;2;2;2;2;2;2;2;2;2;2;2;2;2;2;2;2;2;2;2;2;2;2;2;2;2;2;2;2;2;2;2;2;2;2;2;2;2;2;2;2;2;2;2;2;2;2;2;2;2;2;2;2;2;2;2;2;2;2;2;2;2;2;2;2;2;2;2;2…	2;2;2;2;2;2;2;2;2;2;2;2;2;2;2;2;2;2;2;2;2;2;2;2;2;2;2;2;2;2;2;2;2;2;2;2;2;2;2;2;2;2;2;2;2;2;2;2;2;2;2;2;2;2;2;2;2;2;2;2;2;2;2;2;2;2;2;2;2;2;2;2;2;2;2;2;2;2;2;2;2;2;2;2;2;2;2;2;2;2;2;2;2;2;2;2;2;2;2;2;2;2;2;2;2;2;2;2;2;2;2;2;2;2;2;2;2;2;2;2;2;2;2;2;2;2;2;2;2;2;2;2;2;2;2;2;2;2;2;2;2;2;2;2;2;2;2;2;2;2;2;2;2;2;2;2;2;2;2;2;2;2;2;2;2;2;2;2;2;2;2;2;2;2;2;2;2;2;2;2;2;2;2;2;2;2;2;2;2;2;2;2;2;2;2;2;2;2;2;2…	>gi|356519611|ref|XP_003528465.1| PREDICTED: LOW QUALITY PROTEIN: polyubiquitin-like [Glycine max];>gi|225461088|ref|XP_002282119.1| PREDICTED: polyubiquitin-A-like [Vitis vinifera];>gi|470116341|ref|XP_004294341.1| PREDICTED: polyubiquitin-A-like [Fragari	307	2	2	2	24.6	24.6	24.6	86.384	776	776;761;761;752;687;631;614;609;538;538;537;535;535;534;533;533;533;533;533;533;533;497;483;468;459;458;457;457;457;457;457;457;457;457;457;457;457;448;401;392;386;386;384;383;383;382;382;382;382;382;381;381;381;381;381;381;381;381;381;381;381;381;381;381;381;381;381;381;381;381;377;344;341;322;319;318;312;311;309;306;306;306;306;306;306;306;306;305;305;305;305;305;305;305;305;305;305;305;305;305…	8.845e-31	2735300	1804450	196620	734240	23	718;720	True;True	747;749	2101;2102;2103;2104;2105;2107	16473;16474;16475;16476;16477;16478;16479;16481;16482;16483;16484;16485;16486;16487;16488;16489;16490;16491;16492;16493;16494;16495;16496;16497;16498;16499;16500;16501;16502;16503;16504;16505;16506;16507;16508;16509;16510;16511;16512;16513	16475;16501
gi|357466305;gi|470113601;gi|357130470;gi|297725043;gi|168016376;gi|470101824;gi|115438482;gi|115465581;gi|15240474;gi|15241243;gi|15241245;gi|212722150;gi|224089154;gi|224092430;gi|224141865;gi|224143088;gi|225430202;gi|225430204;gi|225442825;gi|225445410;gi|226510588;gi|242091447;gi|242093496;gi|255548998;gi|297792995;gi|297808065;gi|297808067;gi|302781444;gi|302805151;gi|350537019;gi|350537083…	gi|357466305;gi|470113601;gi|357130470;gi|297725043;gi|168016376;gi|470101824;gi|115438482;gi|115465581;gi|15240474;gi|15241243;gi|15241245;gi|212722150;gi|224089154;gi|224092430;gi|224141865;gi|224143088;gi|225430202;gi|225430204;gi|225442825;gi|225445410;gi|226510588;gi|242091447;gi|242093496;gi|255548998;gi|297792995;gi|297808065;gi|297808067;gi|302781444;gi|302805151;gi|350537019;gi|350537083…	1;1;1;1;1;1;1;1;1;1;1;1;1;1;1;1;1;1;1;1;1;1;1;1;1;1;1;1;1;1;1;1;1;1;1;1;1;1;1;1;1;1;1;1;1;1;1;1;1;1;1;1	1;1;1;1;1;1;1;1;1;1;1;1;1;1;1;1;1;1;1;1;1;1;1;1;1;1;1;1;1;1;1;1;1;1;1;1;1;1;1;1;1;1;1;1;1;1;1;1;1;1;1;1	1;1;1;1;1;1;1;1;1;1;1;1;1;1;1;1;1;1;1;1;1;1;1;1;1;1;1;1;1;1;1;1;1;1;1;1;1;1;1;1;1;1;1;1;1;1;1;1;1;1;1;1	>gi|357466305|ref|XP_003603437.1| GTP-binding nuclear protein Ran-A1 [Medicago truncatula];>gi|470113601|ref|XP_004293011.1| PREDICTED: uncharacterized protein LOC101304165 [Fragaria vesca subsp. vesca];>gi|357130470|ref|XP_003566871.1| PREDICTED: GTP-bind	52	1	1	1	5.4	5.4	5.4	88.645	778	778;496;285;226;223;222;221;221;221;221;221;221;221;221;221;221;221;221;221;221;221;221;221;221;221;221;221;221;221;221;221;221;221;221;221;221;221;221;221;221;221;221;221;221;220;220;219;216;215;193;131;130	0.0020118	36781000	8821700	17598900	10360000	24	669	True	693	1943;1944;1945;1946	15208;15209;15210;15211;15212;15213;15214;15215;15216;15217;15218;15219;15220;15221;15222;15223;15224;15225;15226;15227;15228;15229	15216
gi|460382474;gi|255582911;gi|449465916;gi|449519398;gi|22326673;gi|224099437;gi|224111564;gi|297806943;gi|449434570;gi|449506360;gi|470126069;gi|115439241;gi|225424142;gi|460386362;gi|18415911;gi|186521400;gi|297806945;gi|297810985;gi|225456079;gi|162462751;gi|226493589;gi|357132650;gi|115465323;gi|357135971;gi|460372393;gi|470127183;gi|242054033;gi|357444609;gi|356536246;gi|356575611	gi|460382474;gi|255582911;gi|449465916;gi|449519398;gi|22326673;gi|224099437;gi|224111564;gi|297806943;gi|449434570;gi|449506360;gi|470126069;gi|115439241;gi|225424142;gi|460386362;gi|18415911;gi|186521400;gi|297806945;gi|297810985;gi|225456079;gi|162462751;gi|226493589;gi|357132650;gi|115465323;gi|357135971;gi|460372393;gi|470127183;gi|242054033;gi|357444609;gi|356536246;gi|356575611	3;3;3;3;3;3;3;3;3;3;3;3;3;3;3;3;3;3;3;3;3;3;3;3;3;3;3;2;2;2	1;1;1;1;1;1;1;1;1;1;1;1;1;1;1;1;1;1;1;1;1;1;1;1;1;1;1;1;1;1	0;0;0;0;0;0;0;0;0;0;0;0;0;0;0;0;0;0;0;0;0;0;0;0;0;0;0;0;0;0	>gi|460382474|ref|XP_004236964.1| PREDICTED: ATP synthase subunit beta, mitochondrial-like [Solanum lycopersicum];>gi|255582911|ref|XP_002532227.1| ATP synthase beta subunit, putative [Ricinus communis];>gi|449465916|ref|XP_004150673.1| PREDICTED: ATP synt	30	3	1	0	11.7	2.3	0	59.861	562	562;561;560;560;559;559;559;559;558;558;558;557;557;557;556;556;556;556;554;553;553;553;552;551;551;551;546;1127;559;559	2.1625e-06	3309800	0	0	3309800	25	104;422;752	False;False;True	107;440;782	364;365;1297;1298;2187	1363;1364;1365;11124;11125;16789;16790	1363;11124;16790
gi|334187279;gi|297801924;gi|460406381;gi|115439527;gi|115468606;gi|224078391;gi|224105123;gi|225428086;gi|225459744;gi|255539062;gi|357124069;gi|357136145;gi|357140354;gi|449454235;gi|449508811;gi|460370435;gi|460370437;gi|15233891;gi|226492645;gi|226531470;gi|240254125;gi|297844990;gi|357507939;gi|42573221;gi|79326460;gi|79326468;gi|15222929;gi|297839483;gi|255560497;gi|168028019;gi|302807614;g…	gi|334187279;gi|297801924;gi|460406381;gi|115439527;gi|115468606;gi|224078391;gi|224105123;gi|225428086;gi|225459744;gi|255539062;gi|357124069;gi|357136145;gi|357140354;gi|449454235;gi|449508811;gi|460370435;gi|460370437;gi|15233891;gi|226492645;gi|226531470;gi|240254125;gi|297844990;gi|357507939;gi|42573221;gi|79326460;gi|79326468;gi|15222929;gi|297839483;gi|255560497;gi|168028019;gi|302807614;g…	3;3;3;3;3;3;3;3;3;3;3;3;3;3;3;3;3;3;3;3;3;3;3;3;3;3;3;3;3;2;2;2;2;1;1;1;1;1;1;1;1;1;1;1	3;3;3;3;3;3;3;3;3;3;3;3;3;3;3;3;3;3;3;3;3;3;3;3;3;3;3;3;3;2;2;2;2;1;1;1;1;1;1;1;1;1;1;1	3;3;3;3;3;3;3;3;3;3;3;3;3;3;3;3;3;3;3;3;3;3;3;3;3;3;3;3;3;2;2;2;2;1;1;1;1;1;1;1;1;1;1;1	>gi|334187279|ref|NP_001190954.1| V-type proton ATPase subunit B2 [Arabidopsis thaliana];>gi|297801924|ref|XP_002868846.1| predicted protein [Arabidopsis lyrata subsp. lyrata];>gi|460406381|ref|XP_004248643.1| PREDICTED: V-type proton ATPase subunit B2-lik	44	3	3	3	7.9	7.9	7.9	55.177	494	494;492;489;488;488;488;488;488;488;488;488;488;488;488;488;488;488;487;487;487;487;487;487;487;487;487;486;486;406;487;480;479;477;505;497;490;489;489;489;488;488;488;480;299	1.6383e-05	913270	199700	713570	0	26	86;87;345	True;True;True	87;88;359	327;328;1105	1250;1251;1252;6686	1251;1252;6686
gi|356564782;gi|356545737;gi|359484301;gi|470105177;gi|460396363;gi|255546147;gi|359475935;gi|79313227;gi|115444197;gi|115469764;gi|15218574;gi|162458395;gi|162462542;gi|242096928;gi|297842017;gi|302839493;gi|357123622;gi|357147978;gi|224073500;gi|224088798;gi|224128550;gi|224142804;gi|225429488;gi|225442221;gi|255560725;gi|356507010;gi|356514653;gi|356522125;gi|356525989;gi|356530401;gi|35653040…	gi|356564782;gi|356545737;gi|359484301;gi|470105177;gi|460396363;gi|255546147;gi|359475935;gi|79313227;gi|115444197;gi|115469764;gi|15218574;gi|162458395;gi|162462542;gi|242096928;gi|297842017;gi|302839493;gi|357123622;gi|357147978;gi|224073500;gi|224088798;gi|224128550;gi|224142804;gi|225429488;gi|225442221;gi|255560725;gi|356507010;gi|356514653;gi|356522125;gi|356525989;gi|356530401;gi|35653040…	1;1;1;1;1;1;1;1;1;1;1;1;1;1;1;1;1;1;1;1;1;1;1;1;1;1;1;1;1;1;1;1;1;1;1;1;1;1;1;1;1;1;1;1;1;1;1;1;1;1;1;1;1;1;1;1;1;1;1;1;1;1;1;1;1	1;1;1;1;1;1;1;1;1;1;1;1;1;1;1;1;1;1;1;1;1;1;1;1;1;1;1;1;1;1;1;1;1;1;1;1;1;1;1;1;1;1;1;1;1;1;1;1;1;1;1;1;1;1;1;1;1;1;1;1;1;1;1;1;1	1;1;1;1;1;1;1;1;1;1;1;1;1;1;1;1;1;1;1;1;1;1;1;1;1;1;1;1;1;1;1;1;1;1;1;1;1;1;1;1;1;1;1;1;1;1;1;1;1;1;1;1;1;1;1;1;1;1;1;1;1;1;1;1;1	>gi|356564782|ref|XP_003550627.1| PREDICTED: uncharacterized protein LOC100806423 [Glycine max];>gi|356545737|ref|XP_003541292.1| PREDICTED: eukaryotic initiation factor 4A-15-like [Glycine max];>gi|359484301|ref|XP_002281247.2| PREDICTED: eukaryotic initi	65	1	1	1	1.5	1.5	1.5	95.345	863	863;821;803;789;772;764;417;415;414;414;414;414;414;414;414;414;414;414;413;413;413;413;413;413;413;413;413;413;413;413;413;413;413;413;413;413;413;413;413;413;413;413;413;413;413;412;412;412;412;412;412;411;411;410;410;410;410;408;407;407;406;402;390;333;214	0.00015168	480110	0	0	480110	27	531	True	549	1618	13443	13443
gi|255558856;gi|293335531;gi|224104341;gi|18424620;gi|18424622;gi|297793857;gi|15227559;gi|224054578;gi|297819272;gi|297826349;gi|357114470;gi|460408309;gi|115444453;gi|225434722;gi|242042587;gi|242060634;gi|242096696;gi|357123397;gi|449460321;gi|449530734;gi|460391150;gi|460408321;gi|162460038;gi|242037923;gi|357136741;gi|460389502;gi|115455701;gi|168029075;gi|293334811;gi|159471706;gi|159471856…	gi|255558856;gi|293335531;gi|224104341;gi|18424620;gi|18424622;gi|297793857;gi|15227559;gi|224054578;gi|297819272;gi|297826349;gi|357114470;gi|460408309;gi|115444453;gi|225434722;gi|242042587;gi|242060634;gi|242096696;gi|357123397;gi|449460321;gi|449530734;gi|460391150;gi|460408321;gi|162460038;gi|242037923;gi|357136741;gi|460389502;gi|115455701;gi|168029075;gi|293334811;gi|159471706;gi|159471856…	1;1;1;1;1;1;1;1;1;1;1;1;1;1;1;1;1;1;1;1;1;1;1;1;1;1;1;1;1;1;1;1;1;1;1;1;1;1;1;1;1;1;1;1;1;1;1;1;1;1	1;1;1;1;1;1;1;1;1;1;1;1;1;1;1;1;1;1;1;1;1;1;1;1;1;1;1;1;1;1;1;1;1;1;1;1;1;1;1;1;1;1;1;1;1;1;1;1;1;1	1;1;1;1;1;1;1;1;1;1;1;1;1;1;1;1;1;1;1;1;1;1;1;1;1;1;1;1;1;1;1;1;1;1;1;1;1;1;1;1;1;1;1;1;1;1;1;1;1;1	>gi|255558856|ref|XP_002520451.1| tubulin beta chain, putative [Ricinus communis];>gi|293335531|ref|NP_001168917.1| uncharacterized protein LOC100382727 [Zea mays];>gi|224104341|ref|XP_002313404.1| tubulin, beta chain [Populus trichocarpa];>gi|18424620|ref	50	1	1	1	2.2	2.2	2.2	61.536	545	545;529;451;450;450;450;449;449;449;449;448;448;447;446;446;446;446;446;446;446;446;446;445;445;445;445;444;444;444;443;443;443;443;443;443;443;443;440;440;440;440;440;440;440;440;433;431;408;408;300	7.295e-29	8239200	1395620	0	6843700	28	193	True	201	632;633;634;635	2983;2984;2985;2986	2984
gi|302764146;gi|225462254;gi|255544534;gi|470141691;gi|449475837;gi|224101329;gi|224109070;gi|449444152;gi|449492996;gi|15219206;gi|297844552;gi|460405701;gi|356558930;gi|357137234;gi|115469420;gi|449444512;gi|242060660;gi|212274831;gi|115444503;gi|226528826;gi|357117328;gi|302802432	gi|302764146;gi|225462254;gi|255544534;gi|470141691;gi|449475837;gi|224101329;gi|224109070;gi|449444152;gi|449492996;gi|15219206;gi|297844552;gi|460405701;gi|356558930;gi|357137234;gi|115469420;gi|449444512;gi|242060660;gi|212274831;gi|115444503;gi|226528826;gi|357117328;gi|302802432	1;1;1;1;1;1;1;1;1;1;1;1;1;1;1;1;1;1;1;1;1;1	1;1;1;1;1;1;1;1;1;1;1;1;1;1;1;1;1;1;1;1;1;1	1;1;1;1;1;1;1;1;1;1;1;1;1;1;1;1;1;1;1;1;1;1	>gi|302764146|ref|XP_002965494.1| hypothetical protein SELMODRAFT_439282 [Selaginella moellendorffii];>gi|225462254|ref|XP_002263263.1| PREDICTED: glyceraldehyde-3-phosphate dehydrogenase, cytosolic [Vitis vinifera];>gi|255544534|ref|XP_002513328.1| glycer	22	1	1	1	2.7	2.7	2.7	55.737	518	518;429;426;426;425;422;422;422;422;420;420;419;418;417;415;415;413;412;411;411;407;371	0.0011426	21481000	3974200	0	17507000	29	830	True	861	2433;2434	24189;24190	24190
gi|159482737;gi|302790249;gi|115445041;gi|15222511;gi|224100197;gi|224107857;gi|297841729;gi|357125027;gi|357159120;gi|115468654;gi|15218524;gi|15218928;gi|168062554;gi|224119184;gi|224133358;gi|225456598;gi|226494742;gi|226503699;gi|242064492;gi|242093406;gi|255540839;gi|297837543;gi|297849380;gi|302797701;gi|350536697;gi|350537893;gi|356498091;gi|356500864;gi|356526878;gi|356567580;gi|357124035…	gi|159482737;gi|302790249;gi|115445041;gi|15222511;gi|224100197;gi|224107857;gi|297841729;gi|357125027;gi|357159120;gi|115468654;gi|15218524;gi|15218928;gi|168062554;gi|224119184;gi|224133358;gi|225456598;gi|226494742;gi|226503699;gi|242064492;gi|242093406;gi|255540839;gi|297837543;gi|297849380;gi|302797701;gi|350536697;gi|350537893;gi|356498091;gi|356500864;gi|356526878;gi|356567580;gi|357124035…	1;1;1;1;1;1;1;1;1;1;1;1;1;1;1;1;1;1;1;1;1;1;1;1;1;1;1;1;1;1;1;1;1;1;1;1;1;1;1;1;1;1;1;1;1	1;1;1;1;1;1;1;1;1;1;1;1;1;1;1;1;1;1;1;1;1;1;1;1;1;1;1;1;1;1;1;1;1;1;1;1;1;1;1;1;1;1;1;1;1	1;1;1;1;1;1;1;1;1;1;1;1;1;1;1;1;1;1;1;1;1;1;1;1;1;1;1;1;1;1;1;1;1;1;1;1;1;1;1;1;1;1;1;1;1	>gi|159482737|ref|XP_001699424.1| protein phosphatase 2A catalytic subunit [Chlamydomonas reinhardtii];>gi|302790249|ref|XP_002976892.1| hypothetical protein SELMODRAFT_175936 [Selaginella moellendorffii];>gi|115445041|ref|NP_001046300.1| Os02g0217600 [Ory	45	1	1	1	6.7	6.7	6.7	35.395	314	314;308;307;307;307;307;307;307;307;306;306;306;306;306;306;306;306;306;306;306;306;306;306;306;306;306;306;306;306;306;306;306;306;306;306;306;306;306;306;306;306;298;288;262;154	0.001343	615470	0	0	615470	30	386	True	403	1211	10151	10151
gi|115446065	gi|115446065	1	1	1	>gi|115446065|ref|NP_001046812.1| Os02g0466400, partial [Oryza sativa Japonica Group]	1	1	1	1	2.1	2.1	2.1	42.353	390	390	0.0015555	9195900	8299500	0	896360	31	346	True	360	1106;1107	6687;6688	6687
gi|224100933;gi|219362577;gi|15225502;gi|297827563;gi|115446133;gi|115471123;gi|15223001;gi|15238544;gi|224074707;gi|224109572;gi|224125102;gi|225439880;gi|225449601;gi|226494835;gi|226498832;gi|242051529;gi|255575122;gi|255584778;gi|297796939;gi|297815756;gi|297849076;gi|351720707;gi|356497480;gi|356521929;gi|356540966;gi|356541097;gi|357125783;gi|357133356;gi|359481341;gi|42571385;gi|470116878;…	gi|224100933;gi|219362577;gi|15225502;gi|297827563;gi|115446133;gi|115471123;gi|15223001;gi|15238544;gi|224074707;gi|224109572;gi|224125102;gi|225439880;gi|225449601;gi|226494835;gi|226498832;gi|242051529;gi|255575122;gi|255584778;gi|297796939;gi|297815756;gi|297849076;gi|351720707;gi|356497480;gi|356521929;gi|356540966;gi|356541097;gi|357125783;gi|357133356;gi|359481341;gi|42571385;gi|470116878;…	1;1;1;1;1;1;1;1;1;1;1;1;1;1;1;1;1;1;1;1;1;1;1;1;1;1;1;1;1;1;1;1;1;1	1;1;1;1;1;1;1;1;1;1;1;1;1;1;1;1;1;1;1;1;1;1;1;1;1;1;1;1;1;1;1;1;1;1	1;1;1;1;1;1;1;1;1;1;1;1;1;1;1;1;1;1;1;1;1;1;1;1;1;1;1;1;1;1;1;1;1;1	>gi|224100933|ref|XP_002312074.1| predicted protein [Populus trichocarpa];>gi|219362577|ref|NP_001137078.1| uncharacterized protein LOC100217251 [Zea mays];>gi|15225502|ref|NP_181491.1| 40S ribosomal protein S15a-3 [Arabidopsis thaliana];>gi|297827563|ref|	34	1	1	1	12.6	12.6	12.6	18.084	159	159;153;136;136;130;130;130;130;130;130;130;130;130;130;130;130;130;130;130;130;130;130;130;130;130;130;130;130;130;130;130;130;117;83	1.1189e-14	1178700	0	1178700	0	32	596	True	619	1754	13974;13975;13976;13977;13978;13979;13980;13981;13982;13983;13984;13985;13986;13987;13988;13989;13990;13991;13992;13993;13994;13995;13996;13997;13998;13999;14000;14001;14002;14003;14004;14005;14006;14007;14008;14009;14010;14011;14012;14013;14014;14015;14016;14017;14018;14019;14020;14021;14022;14023;14024;14025;14026;14027;14028;14029;14030;14031;14032	13988
gi|115448531;gi|162463755;gi|224081369;gi|224096598;gi|224120340;gi|255572403;gi|356520651;gi|357499161;gi|358248136;gi|363543467;gi|449436357;gi|449488792;gi|162459551;gi|15229530;gi|297830414;gi|297847110	gi|115448531;gi|162463755;gi|224081369;gi|224096598;gi|224120340;gi|255572403;gi|356520651;gi|357499161;gi|358248136;gi|363543467;gi|449436357;gi|449488792;gi|162459551;gi|15229530;gi|297830414;gi|297847110	2;1;1;1;1;1;1;1;1;1;1;1;1;1;1;1	1;1;1;1;1;1;1;1;1;1;1;1;1;1;1;1	1;1;1;1;1;1;1;1;1;1;1;1;1;1;1;1	>gi|115448531|ref|NP_001048045.1| Os02g0735200 [Oryza sativa Japonica Group];>gi|162463755|ref|NP_001105296.1| glutamine synthetase root isozyme 3 [Zea mays];>gi|224081369|ref|XP_002306385.1| predicted protein [Populus trichocarpa];>gi|224096598|ref|XP_002	16	2	1	1	8.4	4.5	4.5	39.201	356	356;356;356;356;356;356;356;356;356;356;356;356;355;354;354;353	2.1071e-05	78453000	1605500	76847000	0	33	329;335	True;False	342;348	1062;1063;1079	6527;6528;6559	6527;6559
gi|297831644;gi|30678219;gi|115450595;gi|356543708;gi|356550020;gi|357453423;gi|357483921	gi|297831644;gi|30678219;gi|115450595;gi|356543708;gi|356550020;gi|357453423;gi|357483921	1;1;1;1;1;1;1	1;1;1;1;1;1;1	1;1;1;1;1;1;1	>gi|297831644|ref|XP_002883704.1| hypothetical protein ARALYDRAFT_480186 [Arabidopsis lyrata subsp. lyrata];>gi|30678219|ref|NP_178634.2| aconitate hydratase 2 [Arabidopsis thaliana];>gi|115450595|ref|NP_001048898.1| Os03g0136900 [Oryza sativa Japonica Gro	7	1	1	1	1.5	1.5	1.5	108.47	993	993;990;986;984;984;979;901	0.0014843	11088000	0	11088000	0	34	641	True	665	1847	14911	14911
gi|308799295;gi|449440656;gi|15231775;gi|225456951;gi|356508699;gi|356518956;gi|470125977;gi|224133614;gi|18414193;gi|224069527;gi|242036895;gi|242039557;gi|297810407;gi|297816624;gi|460380989;gi|115450773;gi|15232776;gi|297829516;gi|302770437;gi|358348009;gi|460408099;gi|351727028;gi|356543494;gi|449451036;gi|449482441;gi|225440045;gi|255556934;gi|356539330;gi|255556938;gi|302816419;gi|460391351…	gi|308799295;gi|449440656;gi|15231775;gi|225456951;gi|356508699;gi|356518956;gi|470125977;gi|224133614;gi|18414193;gi|224069527;gi|242036895;gi|242039557;gi|297810407;gi|297816624;gi|460380989;gi|115450773;gi|15232776;gi|297829516;gi|302770437;gi|358348009;gi|460408099;gi|351727028;gi|356543494;gi|449451036;gi|449482441;gi|225440045;gi|255556934;gi|356539330;gi|255556938;gi|302816419;gi|460391351…	1;1;1;1;1;1;1;1;1;1;1;1;1;1;1;1;1;1;1;1;1;1;1;1;1;1;1;1;1;1;1;1;1;1;1;1;1;1;1	1;1;1;1;1;1;1;1;1;1;1;1;1;1;1;1;1;1;1;1;1;1;1;1;1;1;1;1;1;1;1;1;1;1;1;1;1;1;1	1;1;1;1;1;1;1;1;1;1;1;1;1;1;1;1;1;1;1;1;1;1;1;1;1;1;1;1;1;1;1;1;1;1;1;1;1;1;1	>gi|308799295|ref|XP_003074428.1| putative transitional endoplasmic reticulum ATPase (ISS), partial [Ostreococcus tauri];>gi|449440656|ref|XP_004138100.1| PREDICTED: cell division cycle protein 48 homolog [Cucumis sativus];>gi|15231775|ref|NP_190891.1| cel	39	1	1	1	1.5	1.5	1.5	136.56	1228	1228;819;815;814;814;814;814;813;810;810;810;810;810;810;810;809;809;809;809;808;808;807;807;807;807;806;806;806;805;805;805;805;804;804;804;802;799;728;359	2.5345e-08	5299900	0	5299900	0	35	604	True	627	1766;1767	14066;14067;14068;14069;14070;14071;14072;14073;14074;14075;14076;14077;14078;14079;14080;14081	14075
gi|242047002;gi|212722842;gi|297822305;gi|30683369;gi|359479174;gi|359479172;gi|302806144;gi|302808371;gi|115452695;gi|115464615;gi|115474185;gi|15219652;gi|15225840;gi|15229010;gi|15229784;gi|15240343;gi|162462264;gi|162463001;gi|162463080;gi|162464382;gi|219363267;gi|224086697;gi|224106642;gi|224120578;gi|224137536;gi|225435971;gi|242041107;gi|242090931;gi|255549096;gi|255572905;gi|297596516;gi…	gi|242047002;gi|212722842;gi|297822305;gi|30683369;gi|359479174;gi|359479172;gi|302806144;gi|302808371;gi|115452695;gi|115464615;gi|115474185;gi|15219652;gi|15225840;gi|15229010;gi|15229784;gi|15240343;gi|162462264;gi|162463001;gi|162463080;gi|162464382;gi|219363267;gi|224086697;gi|224106642;gi|224120578;gi|224137536;gi|225435971;gi|242041107;gi|242090931;gi|255549096;gi|255572905;gi|297596516;gi…	3;3;3;3;3;3;3;3;3;3;3;3;3;3;3;3;3;3;3;3;3;3;3;3;3;3;3;3;3;3;3;3;3;3;3;3;3;3;3;3;3;3;3;3;3;3;3;3;3;3;3;3;3;3;3;3;3;3;3;3;3;3;3;3;3;3;2;2;2;2;2;2;2;2;2;2;2;2;2;2;2;2;2;2;2;2;2;2;2;2;2;2;2;2;1;1;1;1;1;1;1;1	3;3;3;3;3;3;3;3;3;3;3;3;3;3;3;3;3;3;3;3;3;3;3;3;3;3;3;3;3;3;3;3;3;3;3;3;3;3;3;3;3;3;3;3;3;3;3;3;3;3;3;3;3;3;3;3;3;3;3;3;3;3;3;3;3;3;2;2;2;2;2;2;2;2;2;2;2;2;2;2;2;2;2;2;2;2;2;2;2;2;2;2;2;2;1;1;1;1;1;1;1;1	2;2;2;2;2;2;2;2;2;2;2;2;2;2;2;2;2;2;2;2;2;2;2;2;2;2;2;2;2;2;2;2;2;2;2;2;2;2;2;2;2;2;2;2;2;2;2;2;2;2;2;2;2;2;2;2;2;2;2;2;2;2;2;2;2;2;2;1;1;1;1;1;1;1;2;1;1;2;2;2;2;2;2;2;2;2;2;2;2;2;2;1;1;1;1;1;1;1;1;1;1;0	>gi|242047002|ref|XP_002461247.1| hypothetical protein SORBIDRAFT_02g043510 [Sorghum bicolor];>gi|212722842|ref|NP_001131288.1| uncharacterized protein LOC100192601 [Zea mays];>gi|297822305|ref|XP_002879035.1| calmodulin-2 [Arabidopsis lyrata subsp. lyrata	102	3	3	2	11.4	11.4	7.2	46.226	414	414;402;181;181;180;158;152;152;149;149;149;149;149;149;149;149;149;149;149;149;149;149;149;149;149;149;149;149;149;149;149;149;149;149;149;149;149;149;149;149;149;149;149;149;149;149;149;149;149;149;149;149;149;149;149;149;149;149;149;149;149;149;149;149;149;149;180;175;169;166;164;163;161;159;153;149;149;149;149;149;149;149;149;149;149;149;149;149;149;149;149;128;113;113;183;183;149;149;149;149…	2.1155e-08	259930000	177976520	44968000	36985360	36	140;147;148	True;True;True	147;154;155	457;469;470;471;472;473	1901;1902;1903;1904;1905;1906;1907;1908;1909;1910;1911;1912;1913;1914;1915;1916;1917;1918;1919;1970;1971;1972;1973;1974;1975;1976;1977	1902;1970;1976
gi|357133369;gi|357133371;gi|242054931;gi|115464309;gi|242072786;gi|242036147;gi|460382049;gi|168062156;gi|359486799;gi|168030657;gi|242090773;gi|356539018;gi|255575054;gi|167998434;gi|224100971;gi|225434984;gi|449449994;gi|449483852;gi|308081377;gi|255573627;gi|356569000;gi|449448645;gi|449502554;gi|356502432;gi|357112852;gi|302770212;gi|302825596;gi|302788901;gi|302810874;gi|460411113;gi|357125…	gi|357133369;gi|357133371;gi|242054931;gi|115464309;gi|242072786;gi|242036147;gi|460382049;gi|168062156;gi|359486799;gi|168030657;gi|242090773;gi|356539018;gi|255575054;gi|167998434;gi|224100971;gi|225434984;gi|449449994;gi|449483852;gi|308081377;gi|255573627;gi|356569000;gi|449448645;gi|449502554;gi|356502432;gi|357112852;gi|302770212;gi|302825596;gi|302788901;gi|302810874;gi|460411113;gi|357125…	6;6;6;6;6;5;5;5;5;5;5;5;5;5;5;5;5;5;5;5;5;5;5;4;4;4;4;4;4;4;4;4;4;4;4;4;4;4;4;4;4;4;4;4;4;4;4;3;3;3;3;3;3;3;3;3;3;3;3;3;3;3;3;3;3;3;3;3;3;3;3;2;2;2;2;2;2;2;2;2;2;2;2;2;2;2;2;2;2;2;2;2;2;2;2;2;2;2;2;2;2;2;2;1;1;1;1;1;1;1;1;1;1;1;1;1;1;1;1;1;1;1;1;1;1;1;1;1	6;6;6;6;6;5;5;5;5;5;5;5;5;5;5;5;5;5;5;5;5;5;5;4;4;4;4;4;4;4;4;4;4;4;4;4;4;4;4;4;4;4;4;4;4;4;4;3;3;3;3;3;3;3;3;3;3;3;3;3;3;3;3;3;3;3;3;3;3;3;3;2;2;2;2;2;2;2;2;2;2;2;2;2;2;2;2;2;2;2;2;2;2;2;2;2;2;2;2;2;2;2;2;1;1;1;1;1;1;1;1;1;1;1;1;1;1;1;1;1;1;1;1;1;1;1;1;1	1;1;1;1;1;1;1;1;0;1;1;1;0;1;0;0;0;0;1;0;0;0;0;0;1;0;0;0;0;0;1;0;0;0;0;0;0;0;1;1;0;0;0;0;0;0;0;0;0;0;0;0;0;0;1;1;0;0;0;1;0;0;0;0;0;0;0;0;0;0;0;0;0;0;0;0;0;0;0;0;0;0;0;0;0;0;0;0;0;0;0;0;0;0;0;0;0;0;0;0;0;0;0;0;0;0;0;0;0;0;0;0;0;0;0;0;0;0;0;0;0;0;0;0;0;0;0;0	>gi|357133369|ref|XP_003568297.1| PREDICTED: heat shock cognate 70 kDa protein 4-like isoform 1 [Brachypodium distachyon];>gi|357133371|ref|XP_003568298.1| PREDICTED: heat shock cognate 70 kDa protein 4-like isoform 2 [Brachypodium distachyon];>gi|24205493	128	6	6	1	16.2	16.2	2.3	71.065	649	649;649;648;646;575;652;651;650;650;649;649;649;649;648;648;648;648;648;648;647;647;647;647;660;658;657;657;655;655;654;654;652;650;649;649;649;649;649;649;648;648;648;648;647;613;613;560;719;656;655;654;653;651;651;650;650;649;649;649;649;649;648;648;648;648;648;648;648;648;648;560;721;659;655;655;654;654;654;653;653;653;653;653;652;652;652;651;651;651;650;650;650;650;649;649;649;648;648;646;645…	5.9039e-62	249410000	57619500	106562000	85229000	37	68;106;188;577;650;749	True;True;True;True;True;True	69;109;196;597;598;674;779	287;288;289;290;371;619;620;1701;1702;1703;1704;1705;1706;1707;1708;1874;2180;2181;2182;2183	1053;1054;1055;1056;1376;2931;2932;2933;2934;13682;13683;13684;13685;13686;13687;13688;13689;13690;13691;13692;15031;16769;16770;16771;16772;16773;16774;16775;16776;16777;16778;16779;16780;16781;16782;16783;16784	1054;1376;2931;13685;15031;16773	12	63
gi|139387287;gi|139388129;gi|139388945;gi|139389131;gi|139389453;gi|139389677;gi|139389836;gi|139389985;gi|139390187;gi|297837927;gi|297841005;gi|383930509;gi|404474646;gi|7525068;gi|149390389;gi|428697608	gi|139387287;gi|139388129;gi|139388945;gi|139389131;gi|139389453;gi|139389677;gi|139389836;gi|139389985;gi|139390187;gi|297837927;gi|297841005;gi|383930509;gi|404474646;gi|7525068;gi|149390389;gi|428697608	1;1;1;1;1;1;1;1;1;1;1;1;1;1;1;1	1;1;1;1;1;1;1;1;1;1;1;1;1;1;1;1	1;1;1;1;1;1;1;1;1;1;1;1;1;1;1;1	>gi|139387287|ref|YP_001123408.1| ribosomal protein S8 (chloroplast) [Capsella bursa-pastoris];>gi|139388129|ref|YP_001123321.1| ribosomal protein S8 (chloroplast) [Barbarea verna];>gi|139388945|ref|YP_001123672.1| ribosomal protein S8 (chloroplast) [Lepid	16	1	1	1	14.9	14.9	14.9	15.452	134	134;134;134;134;134;134;134;134;134;134;134;134;134;134;132;132	5.6697e-48	2905200	1016200	1889000	0	38	374	True	390;391	1174;1175;1176;1177;1178	9066;9067;9068;9069;9070;9071;9072;9073;9074;9075;9076;9077;9078;9079;9080;9081;9082;9083;9084;9085;9086;9087;9088;9089;9090;9091;9092;9093;9094;9095;9096;9097;9098;9099;9100;9101;9102;9103;9104;9105;9106;9107;9108;9109;9110;9111;9112;9113;9114;9115;9116;9117;9118;9119;9120;9121;9122;9123;9124;9125;9126;9127;9128;9129;9130;9131;9132;9133;9134;9135;9136;9137;9138;9139;9140;9141;9142;9143;9144;9145…	9122	13	115
gi|145322910;gi|15230074;gi|186510371;gi|297831194	gi|145322910;gi|15230074;gi|186510371;gi|297831194	3;3;3;3	3;3;3;3	3;3;3;3	>gi|145322910|ref|NP_001030756.2| glutathione reductase, cytosolic [Arabidopsis thaliana];>gi|15230074|ref|NP_189059.1| glutathione reductase, cytosolic [Arabidopsis thaliana];>gi|186510371|ref|NP_001118688.1| glutathione reductase, cytosolic [Arabidopsis	4	3	3	3	9	9	9	53.87	499	499;499;499;499	3.2562e-05	2178500	137890	0	2040700	39	379;380;802	True;True;True	396;397;833	1198;1199;2368	9607;9608;21987;21988	9607;9608;21987
gi|145322979;gi|145322981;gi|145323786;gi|15223049;gi|186478248;gi|297843578;gi|30680404;gi|42571391;gi|145323784;gi|350537025	gi|145322979;gi|145322981;gi|145323786;gi|15223049;gi|186478248;gi|297843578;gi|30680404;gi|42571391;gi|145323784;gi|350537025	2;2;2;2;2;2;2;2;2;1	2;2;2;2;2;2;2;2;2;1	2;2;2;2;2;2;2;2;2;1	>gi|145322979|ref|NP_001030991.2| L-ascorbate peroxidase [Arabidopsis thaliana];>gi|145322981|ref|NP_001030992.2| L-ascorbate peroxidase [Arabidopsis thaliana];>gi|145323786|ref|NP_001077482.1| L-ascorbate peroxidase [Arabidopsis thaliana];>gi|15223049|ref	10	2	2	2	12	12	12	27.561	250	250;250;250;250;250;250;250;250;249;250	1.9466e-07	376440000	114010000	198708000	63723000	40	161;602	True;True	168;625	492;493;494;495;1760;1761;1762	2069;2070;2071;2072;2073;2074;2075;2076;2077;2078;2079;2080;2081;2082;2083;2084;2085;2086;2087;2088;2089;2090;2091;2092;2093;14052;14053;14054;14055	2084;14054
gi|145334765;gi|15238170;gi|297843006;gi|145323700;gi|15223303;gi|30677886;gi|297790881;gi|145323698	gi|145334765;gi|15238170;gi|297843006;gi|145323700;gi|15223303;gi|30677886;gi|297790881;gi|145323698	1;1;1;1;1;1;1;1	1;1;1;1;1;1;1;1	1;1;1;1;1;1;1;1	>gi|145334765|ref|NP_001078728.1| 60S acidic ribosomal protein P1-3 [Arabidopsis thaliana];>gi|15238170|ref|NP_199581.1| 60S acidic ribosomal protein P1-3 [Arabidopsis thaliana];>gi|297843006|ref|XP_002889384.1| hypothetical protein ARALYDRAFT_311324 [Arab	8	1	1	1	23	23	23	11.247	113	113;113;113;112;112;112;111;96	3.3416e-05	4909500	1229000	3206770	473700	41	685	True	709;710	1975;1976;1977;1978;1979	15483;15484;15485;15486;15487;15488;15489	15487	14	14
gi|145331417;gi|470143929;gi|18411332;gi|297810139;gi|145332915;gi|15223438;gi|15225913;gi|15233109;gi|297817458;gi|297824655;gi|297842958;gi|449452308;gi|449495782;gi|145331415;gi|42572785;gi|145323704;gi|297815176;gi|297827077;gi|297829720	gi|145331417;gi|470143929;gi|18411332;gi|297810139;gi|145332915;gi|15223438;gi|15225913;gi|15233109;gi|297817458;gi|297824655;gi|297842958;gi|449452308;gi|449495782;gi|145331415;gi|42572785;gi|145323704;gi|297815176;gi|297827077;gi|297829720	2;2;2;2;2;2;2;2;2;2;2;2;2;2;2;2;2;2;2	2;2;2;2;2;2;2;2;2;2;2;2;2;2;2;2;2;2;2	2;2;2;2;2;2;2;2;2;2;2;2;2;2;2;2;2;2;2	>gi|145331417|ref|NP_001078067.1| aquaporin PIP1-2 [Arabidopsis thaliana];>gi|470143929|ref|XP_004307619.1| PREDICTED: probable aquaporin PIP-type 7a-like [Fragaria vesca subsp. vesca];>gi|18411332|ref|NP_567178.1| putative aquaporin PIP1-4 [Arabidopsis th	19	2	2	2	8.6	8.6	8.6	32.454	301	301;290;287;287;286;286;286;286;286;286;286;286;286;274;219;214;155;139;135	1.2077e-16	8140000	6417400	1722600	0	42	309;310	True;True	322;323	1009;1010;1011	5801;5802;5803;5804	5801;5804
gi|297849086;gi|15239308;gi|18390827;gi|18390829;gi|18390831;gi|186532608;gi|297793599;gi|297843586;gi|79317272;gi|470143497;gi|470148685;gi|79331520;gi|145323788;gi|357496973;gi|449452170;gi|357113302;gi|357443363;gi|357437091;gi|224098012;gi|224098016;gi|224100827;gi|224109710;gi|224109716;gi|224112981;gi|255554066;gi|255554068;gi|255574227;gi|449463655;gi|449485915;gi|449508682;gi|350537381;gi…	gi|297849086;gi|15239308;gi|18390827;gi|18390829;gi|18390831;gi|186532608;gi|297793599;gi|297843586;gi|79317272;gi|470143497;gi|470148685;gi|79331520;gi|145323788;gi|357496973;gi|449452170;gi|357113302;gi|357443363;gi|357437091;gi|224098012;gi|224098016;gi|224100827;gi|224109710;gi|224109716;gi|224112981;gi|255554066;gi|255554068;gi|255574227;gi|449463655;gi|449485915;gi|449508682;gi|350537381;gi…	3;3;3;3;3;3;3;3;3;3;3;3;3;2;2;2;2;2;2;2;2;2;2;2;2;2;2;2;2;2;2;2;2;2;2;2;2;2;2;2;2;2;2;2;2;2;2;2;2;2;2;2;2;2;2;2;2;2;2;2;2;2;2;2;2;2;2;2;2;2;2;2;2;2;2;2;2;2;2;2;2;2;2;2;2;2;2;2;2;2;2;2;2;2;2;2;2;2;2;2;1;1;1;1;1;1;1;1;1;1	3;3;3;3;3;3;3;3;3;3;3;3;3;2;2;2;2;2;2;2;2;2;2;2;2;2;2;2;2;2;2;2;2;2;2;2;2;2;2;2;2;2;2;2;2;2;2;2;2;2;2;2;2;2;2;2;2;2;2;2;2;2;2;2;2;2;2;2;2;2;2;2;2;2;2;2;2;2;2;2;2;2;2;2;2;2;2;2;2;2;2;2;2;2;2;2;2;2;2;2;1;1;1;1;1;1;1;1;1;1	3;3;3;3;3;3;3;3;3;3;3;3;3;2;2;2;2;2;2;2;2;2;2;2;2;2;2;2;2;2;2;2;2;2;2;2;2;2;2;2;2;2;2;2;2;2;2;2;2;2;2;2;2;2;2;2;2;2;2;2;2;2;2;2;2;2;2;2;2;2;2;2;2;2;2;2;2;2;2;2;2;2;2;2;2;2;2;2;2;2;2;2;2;2;2;2;2;2;2;2;1;1;1;1;1;1;1;1;1;1	>gi|297849086|ref|XP_002892424.1| T6D22.2 [Arabidopsis lyrata subsp. lyrata];>gi|15239308|ref|NP_200847.1| Elongation factor 1-alpha [Arabidopsis thaliana];>gi|18390827|ref|NP_563799.1| Elongation factor 1-alpha [Arabidopsis thaliana];>gi|18390829|ref|NP_5	110	3	3	3	11.6	11.6	11.6	105.13	951	951;449;449;449;449;449;449;449;449;447;447;400;372;987;933;838;566;458;449;449;449;449;449;449;449;449;449;449;449;449;448;448;448;448;448;448;448;448;448;447;447;447;447;447;447;447;447;447;447;447;447;447;447;447;447;447;447;447;447;447;447;447;447;447;447;447;447;447;447;447;447;447;447;447;447;447;447;447;447;447;447;447;447;447;447;447;447;447;447;447;447;447;447;447;447;447;399;352;328;261…	8.0018e-12	5335600	3166920	2168600	0	43	226;360;570	True;True;True	235;374;589;590	734;735;736;1136;1685;1686;1687;1688;1689	3814;3815;3816;3817;3818;3819;3820;3821;3822;3823;3824;3825;3826;3827;3828;3829;3830;3831;3832;3833;3834;3835;3836;3837;3838;3839;3840;3841;3842;3843;6948;13659;13660;13661;13662;13663;13664;13665	3815;6948;13661
gi|15222848;gi|145323882;gi|460387000;gi|460387002	gi|15222848;gi|145323882	6;6;2;2	1;1;1;1	1;1;1;1	>gi|15222848|ref|NP_172801.1| glyceraldehyde 3-phosphate dehydrogenase [Arabidopsis thaliana];>gi|145323882|ref|NP_001077530.1| glyceraldehyde 3-phosphate dehydrogenase [Arabidopsis thaliana]	4	6	1	1	31.1	8	8	36.913	338	338;310;340;338	3.4144e-65	9462400	8400600	1061800	0	44	8;293;522;573;723;833	False;False;False;True;False;False	8;306;540;593;752;864	24;25;26;27;28;965;966;967;968;969;970;971;972;973;1598;1599;1600;1695;1696;1697;2110;2111;2112;2113;2439;2440;2441;2442	230;231;232;233;234;235;236;237;238;239;240;241;242;243;244;245;246;247;248;249;250;251;252;253;254;255;256;257;258;259;260;261;262;263;264;265;266;267;268;269;270;271;272;273;274;275;276;277;278;279;280;281;282;283;284;285;286;287;288;289;290;291;292;293;294;295;296;297;298;299;300;301;302;303;304;305;306;307;308;309;310;311;312;313;314;315;316;317;318;319;320;321;322;323;324;5471;5472;5473;5474…	267;5475;13401;13673;16517;24197
gi|15223576;gi|145323950;gi|297850346;gi|15223575	gi|15223576;gi|145323950;gi|297850346	4;4;2;1	4;4;2;1	4;4;2;1	>gi|15223576|ref|NP_173387.1| glutathione S-transferase DHAR1 [Arabidopsis thaliana];>gi|145323950|ref|NP_001077564.1| glutathione S-transferase DHAR1 [Arabidopsis thaliana];>gi|297850346|ref|XP_002893054.1| hypothetical protein ARALYDRAFT_472181 [Arabidop	4	4	4	4	33.8	33.8	33.8	23.641	213	213;212;213;153	9.7714e-25	107190000	21172900	63050000	22970000	45	524;654;737;886	True;True;True;True	542;678;766;917	1605;1884;1885;1886;1887;2151;2152;2845	13408;15043;15044;15045;15046;15047;15048;15049;15050;15051;15052;15053;15054;15055;15056;15057;15058;15059;15060;15061;15062;15063;15064;15065;15066;16633;16634;16635;29457;29458	13408;15043;16634;29457
gi|145324046;gi|15217779;gi|297845744	gi|145324046;gi|15217779;gi|297845744	1;1;1	1;1;1	1;1;1	>gi|145324046|ref|NP_001077612.1| nuclear transport factor 2B [Arabidopsis thaliana];>gi|15217779|ref|NP_174118.1| nuclear transport factor 2B [Arabidopsis thaliana];>gi|297845744|ref|XP_002890753.1| hypothetical protein ARALYDRAFT_472998 [Arabidopsis lyra	3	1	1	1	14.2	14.2	14.2	15.004	134	134;126;123	0.00028022	8830100	0	8830000	0	46	790	True	821	2340;2341	21864;21865	21864
gi|18409071;gi|145326692;gi|297841583	gi|18409071;gi|145326692;gi|297841583	1;1;1	1;1;1	1;1;1	>gi|18409071|ref|NP_564934.1| 30S ribosomal protein 3-1 [Arabidopsis thaliana];>gi|145326692|ref|NP_001077793.1| 30S ribosomal protein 3-1 [Arabidopsis thaliana];>gi|297841583|ref|XP_002888673.1| plastid-specific ribosomal protein 3 precursor [Arabidopsis	3	1	1	1	15.1	15.1	15.1	18.472	166	166;163;162	0.0056469	453110	0	453110	0	47	534	True	552	1622	13465;13466	13466
gi|145327197;gi|15222443;gi|297838745	gi|145327197;gi|15222443;gi|297838745	1;1;1	1;1;1	1;1;1	>gi|145327197|ref|NP_001077800.1| delta-aminolevulinic acid dehydratase [Arabidopsis thaliana];>gi|15222443|ref|NP_177132.1| delta-aminolevulinic acid dehydratase [Arabidopsis thaliana];>gi|297838745|ref|XP_002887254.1| hypothetical protein ARALYDRAFT_3392	3	1	1	1	2.8	2.8	2.8	46.69	430	430;430;430	4.4154e-06	62134000	11900000	35865000	14368000	48	84	True	85	322;323;324;325	1225;1226;1227;1228;1229;1230;1231;1232;1233;1234;1235;1236;1237;1238;1239;1240;1241;1242;1243;1244;1245;1246;1247;1248	1246
gi|15225601;gi|145328284;gi|145328282;gi|297835720	gi|15225601;gi|145328284;gi|145328282;gi|297835720	1;1;1;1	1;1;1;1	1;1;1;1	>gi|15225601|ref|NP_179032.1| Methylmalonate-semialdehyde dehydrogenase [acylating] [Arabidopsis thaliana];>gi|145328284|ref|NP_001077888.1| Methylmalonate-semialdehyde dehydrogenase [acylating] [Arabidopsis thaliana];>gi|145328282|ref|NP_001077887.1| Meth	4	1	1	1	4.8	4.8	4.8	65.926	607	607;595;498;152	0.00030779	321920	321920	0	0	49	559	True	578	1666	13633	13633
gi|145329182;gi|15224835;gi|79322493	gi|145329182;gi|15224835;gi|79322493	1;1;1	1;1;1	1;1;1	>gi|145329182|ref|NP_001077920.1| 60S ribosomal protein L28-1 [Arabidopsis thaliana];>gi|15224835|ref|NP_179563.1| 60S ribosomal protein L28-1 [Arabidopsis thaliana];>gi|79322493|ref|NP_001031374.1| 60S ribosomal protein L28-1 [Arabidopsis thaliana]	3	1	1	1	13.3	13.3	13.3	15.895	143	143;143;143	7.0487e-42	3172000	1472500	1699500	0	50	756	True	787	2197;2198	16801;16802;16803;16804;16805;16806;16807;16808;16809;16810;16811;16812;16813;16814;16815;16816;16817;16818;16819;16820;16821;16822;16823;16824;16825;16826;16827;16828;16829;16830;16831;16832;16833;16834;16835	16804
gi|145331123;gi|15224785;gi|297828109;gi|238479568	gi|145331123;gi|15224785;gi|297828109;gi|238479568	2;2;1;1	2;2;1;1	2;2;1;1	>gi|145331123|ref|NP_001078053.1| thiocyanate methyltransferase 1 [Arabidopsis thaliana];>gi|15224785|ref|NP_181919.1| thiocyanate methyltransferase 1 [Arabidopsis thaliana];>gi|297828109|ref|XP_002881937.1| hypothetical protein ARALYDRAFT_483509 [Arabidop	4	2	2	2	13.8	13.8	13.8	27.408	246	246;227;227;163	0.00037964	22143000	153190	21990000	0	51	73;778	True;True	74;809	298;2306	1084;21284;21285;21286	1084;21285
gi|297817174;gi|145332887;gi|15231092;gi|334186086;gi|460395681;gi|460412829;gi|225446579;gi|449438145;gi|449526744;gi|242091437;gi|470134690;gi|255568281;gi|357132462;gi|357474575;gi|115465569;gi|356543032;gi|356515088;gi|357135741;gi|293331027	gi|297817174;gi|145332887;gi|15231092;gi|334186086	4;4;4;4;1;1;1;1;1;1;1;1;1;1;1;1;1;1;1	4;4;4;4;1;1;1;1;1;1;1;1;1;1;1;1;1;1;1	4;4;4;4;1;1;1;1;1;1;1;1;1;1;1;1;1;1;1	>gi|297817174|ref|XP_002876470.1| ketol-acid reductoisomerase [Arabidopsis lyrata subsp. lyrata];>gi|145332887|ref|NP_001078309.1| ketol-acid reductoisomerase [Arabidopsis thaliana];>gi|15231092|ref|NP_191420.1| ketol-acid reductoisomerase [Arabidopsis tha	19	4	4	4	12.1	12.1	12.1	63.986	594	594;591;591;591;594;591;588;588;588;587;586;584;581;580;578;576;555;549;525	5.6058e-12	73777000	5281780	62212000	6283500	52	63;211;285;846	True;True;True;True	64;219;296;877	276;277;687;688;938;939;940;941;2470;2471	1033;1034;1035;1036;1037;1038;1039;1040;1041;3513;3514;5363;5364;5365;5366;5367;5368;5369;5370;5371;5372;5373;5374;5375;5376;5377;5378;5379;5380;5381;5382;5383;5384;5385;5386;5387;5388;24301;24302	1039;3513;5385;24301
gi|15233111;gi|297817460;gi|145332917;gi|334186182;gi|297831542	gi|15233111;gi|297817460;gi|145332917;gi|334186182;gi|297831542	3;3;3;3;2	3;3;3;3;2	3;3;3;3;2	>gi|15233111|ref|NP_191703.1| cysteine synthase C1 [Arabidopsis thaliana];>gi|297817460|ref|XP_002876613.1| beta-substituted ala synthase 3_1 [Arabidopsis lyrata subsp. lyrata];>gi|145332917|ref|NP_001078324.1| cysteine synthase C1 [Arabidopsis thaliana];>	5	3	3	3	6.8	6.8	6.8	39.927	368	368;368;272;247;344	2.3495e-05	43934000	6133320	37801300	0	53	637;906;907	True;True;True	661;937;938	1839;2912;2913;2914;2915	14900;14901;30953;30954;30955;30956;30957;30958;30959;30960;30961;30962;30963;30964;30965;30966;30967;30968;30969	14901;30959;30969
gi|145332969	gi|145332969	1	1	1	>gi|145332969|ref|NP_001078350.1| uncharacterized protein [Arabidopsis thaliana]	1	1	1	1	18.2	18.2	18.2	9.9885	88	88	0.0037917	1678500	0	0	1678500	54	548	True	567	1648	13493	13493
gi|15236376;gi|297804932;gi|145333043;gi|15229522;gi|224128996;gi|225433506;gi|225456806;gi|255563606;gi|297831158;gi|356512439;gi|356525205;gi|357518643;gi|449442393;gi|449505280;gi|460404838;gi|460404840;gi|79325087;gi|168006418;gi|168006458;gi|224060333;gi|302811839;gi|302811914;gi|356540099;gi|357462811;gi|449432384;gi|449518163;gi|470121877;gi|350536849;gi|460415276;gi|159470383;gi|302837740…	gi|15236376;gi|297804932;gi|145333043;gi|15229522;gi|224128996;gi|225433506;gi|225456806;gi|255563606;gi|297831158;gi|356512439;gi|356525205;gi|357518643;gi|449442393;gi|449505280;gi|460404838;gi|460404840;gi|79325087;gi|168006418;gi|168006458;gi|224060333;gi|302811839;gi|302811914;gi|356540099;gi|357462811;gi|449432384;gi|449518163;gi|470121877;gi|350536849;gi|460415276;gi|159470383;gi|302837740…	4;4;4;3;3;3;3;3;3;3;3;3;3;3;3;3;3;2;2;2;2;2;2;2;2;2;2;2;2;2;2;2;2;1;1;1;1	4;4;4;3;3;3;3;3;3;3;3;3;3;3;3;3;3;2;2;2;2;2;2;2;2;2;2;2;2;2;2;2;2;1;1;1;1	4;4;4;3;3;3;3;3;3;3;3;3;3;3;3;3;3;2;2;2;2;2;2;2;2;2;2;2;2;2;2;2;2;1;1;1;1	>gi|15236376|ref|NP_193130.1| adenosylhomocysteinase 1 [Arabidopsis thaliana];>gi|297804932|ref|XP_002870350.1| hypothetical protein ARALYDRAFT_915516 [Arabidopsis lyrata subsp. lyrata];>gi|145333043|ref|NP_001078387.1| adenosylhomocysteinase 1 [Arabidopsi	37	4	4	4	20	20	20	53.378	485	485;485;325;485;485;485;485;485;485;485;485;485;485;485;485;463;440;485;485;485;485;485;485;485;485;485;485;485;485;483;483;364;221;515;485;485;421	2.3738e-10	3914700	266920	610790	3036980	55	42;396;706;876	True;True;True;True	43;413;735;907	217;218;219;1227;2074;2625	876;877;878;10183;16316;24890	876;10183;16316;24890
gi|15233637;gi|297804766;gi|145333113	gi|15233637;gi|297804766;gi|145333113	1;1;1	1;1;1	1;1;1	>gi|15233637|ref|NP_193236.1| 60S ribosomal protein L27-3 [Arabidopsis thaliana];>gi|297804766|ref|XP_002870267.1| 60S ribosomal protein L27 [Arabidopsis lyrata subsp. lyrata];>gi|145333113|ref|NP_001078392.1| 60S ribosomal protein L27-3 [Arabidopsis thali	3	1	1	1	14.1	14.1	14.1	15.607	135	135;135;131	7.035e-32	1299300	564390	734900	0	56	917	True	949	2935;2936	31005;31006;31007;31008;31009;31010;31011;31012;31013;31014;31015;31016;31017;31018;31019;31020;31021;31022	31009
gi|297799542;gi|30686602;gi|145334127	gi|297799542;gi|30686602;gi|145334127	1;1;1	1;1;1	1;1;1	>gi|297799542|ref|XP_002867655.1| hypothetical protein ARALYDRAFT_492381 [Arabidopsis lyrata subsp. lyrata];>gi|30686602|ref|NP_194193.2| phosphoglucose isomerase 1 [Arabidopsis thaliana];>gi|145334127|ref|NP_001078444.1| phosphoglucose isomerase 1 [Arabid	3	1	1	1	3.3	3.3	3.3	67.125	613	613;613;570	8.9899e-11	12804000	3220200	6069800	3513600	57	742	True	771	2163;2164;2165;2166	16669;16670;16671;16672;16673;16674;16675;16676;16677	16675
gi|145334507;gi|15238686	gi|145334507;gi|15238686	13;13	13;13	2;2	>gi|145334507|ref|NP_001078599.1| 5-methyltetrahydropteroyltriglutamate--homocysteine methyltransferase [Arabidopsis thaliana];>gi|15238686|ref|NP_197294.1| 5-methyltetrahydropteroyltriglutamate--homocysteine methyltransferase [Arabidopsis thaliana]	2	13	13	2	26.3	26.3	4.2	84.356	765	765;765	7.0271e-103	1071300000	258488000	587950000	224814700	58	3;36;111;204;274;321;331;536;561;636;879;896;904	True;True;True;True;True;True;True;True;True;True;True;True;True	3;37;115;212;284;334;344;554;580;660;910;927;935	8;204;205;206;207;208;382;669;898;899;1039;1040;1041;1042;1070;1071;1624;1669;1670;1671;1672;1835;1836;1837;1838;2631;2872;2873;2874;2875;2876;2877;2905;2906;2907;2908	163;854;855;856;857;858;1390;3433;4697;4698;6047;6048;6049;6050;6051;6052;6053;6054;6055;6056;6057;6058;6059;6060;6061;6062;6063;6064;6065;6066;6067;6068;6069;6070;6071;6072;6073;6074;6075;6076;6077;6078;6079;6080;6081;6082;6083;6084;6085;6086;6087;6088;6089;6090;6091;6092;6093;6094;6095;6096;6097;6098;6099;6100;6101;6102;6103;6104;6105;6106;6107;6108;6109;6110;6111;6112;6113;6114;6115;6116;6117;…	163;854;1390;3433;4698;6275;6549;13468;13640;14865;24896;30206;30894
gi|145334587;gi|15238559;gi|79329037;gi|297801088;gi|460367196;gi|449432749;gi|225432496;gi|470121873;gi|449521225;gi|357447633;gi|224102579;gi|224107259;gi|255551511;gi|224107261;gi|225436900;gi|351723245;gi|356555606;gi|357166465;gi|115461066;gi|162459403;gi|302761632;gi|363543397;gi|359473032;gi|334183671;gi|168006271;gi|359473034;gi|15219598;gi|297841213;gi|449456217;gi|449516009;gi|470127089	gi|145334587;gi|15238559;gi|79329037;gi|297801088	12;12;12;9;4;3;3;3;3;2;2;2;2;2;1;1;1;1;1;1;1;1;1;1;1;1;1;1;1;1;1	12;12;12;9;4;3;3;3;3;2;2;2;2;2;1;1;1;1;1;1;1;1;1;1;1;1;1;1;1;1;1	10;10;10;7;3;2;2;2;2;2;1;1;1;1;1;1;1;1;1;1;0;1;0;0;0;0;0;0;0;0;0	>gi|145334587|ref|NP_001078639.1| glutamine synthetase [Arabidopsis thaliana];>gi|15238559|ref|NP_198413.1| glutamine synthetase [Arabidopsis thaliana];>gi|79329037|ref|NP_001031969.1| glutamine synthetase [Arabidopsis thaliana];>gi|297801088|ref|XP_002868	31	12	12	10	43.3	43.3	33.7	47.41	430	430;430;430;429;432;432;432;431;249;1639;432;432;432;114;433;432;432;430;428;423;408;380;368;365;360;357;356;356;356;356;356	1.2573e-210	2611500000	626539800	1374620000	610329200	59	34;277;278;330;335;395;441;668;712;781;843;881	True;True;True;True;True;True;True;True;True;True;True;True	35;288;289;343;348;412;459;692;741;812;874;912	101;102;103;104;912;913;1064;1065;1066;1067;1068;1069;1079;1226;1344;1936;1937;1938;1939;1940;1941;1942;2086;2087;2088;2089;2312;2313;2314;2315;2465;2837	660;661;662;663;664;665;666;667;668;669;670;671;672;673;674;675;676;677;678;679;680;681;682;683;684;685;686;687;688;689;690;691;692;693;694;695;696;697;698;699;700;701;702;703;704;705;706;707;708;709;710;711;712;713;714;715;716;717;718;719;720;721;722;723;724;725;726;727;728;729;730;731;732;733;734;735;736;737;738;739;740;741;742;743;744;745;746;747;748;749;750;751;752;753;754;5209;5210;5211;6529…	721;5210;5211;6547;6559;10182;11505;15190;16394;21392;24296;29446
gi|15238039;gi|145334755;gi|145334757	gi|15238039;gi|145334755;gi|145334757	1;1;1	1;1;1	1;1;1	>gi|15238039|ref|NP_199532.1| hyaluronan / mRNA binding-like protein [Arabidopsis thaliana];>gi|145334755|ref|NP_001078723.1| hyaluronan / mRNA binding-like protein [Arabidopsis thaliana];>gi|145334757|ref|NP_001078724.1| hyaluronan / mRNA binding-like pro	3	1	1	1	3.6	3.6	3.6	37.999	357	357;305;301	0.0056853	10841000	10841000	0	0	60	241	True	250	807	4262	4262
gi|145334857;gi|297793593;gi|18424347;gi|79331505	gi|145334857;gi|297793593;gi|18424347;gi|79331505	1;1;1;1	1;1;1;1	1;1;1;1	>gi|145334857|ref|NP_001078774.1| thiol protease aleurain [Arabidopsis thaliana];>gi|297793593|ref|XP_002864681.1| hypothetical protein ARALYDRAFT_496172 [Arabidopsis lyrata subsp. lyrata];>gi|18424347|ref|NP_568921.1| thiol protease aleurain [Arabidopsis	4	1	1	1	7.5	7.5	7.5	39.584	361	361;361;358;357	0.00055272	778870	778870	0	0	61	133	True	140	442	1814	1814
gi|145338243;gi|255581792;gi|297829334;gi|470114513;gi|357495327;gi|356553462;gi|460395973;gi|359485756;gi|357495325;gi|356501703;gi|449444490;gi|449525085;gi|357152025;gi|242085674;gi|357152022;gi|115488790;gi|356499958;gi|357158923;gi|224111838;gi|356495574;gi|470122313;gi|359473642;gi|224099261;gi|242080133;gi|460386650;gi|115477014;gi|357148218;gi|449463523;gi|449518043;gi|15228059;gi|2978147…	gi|145338243;gi|255581792;gi|297829334;gi|470114513;gi|357495327;gi|356553462;gi|460395973;gi|359485756;gi|357495325;gi|356501703;gi|449444490;gi|449525085;gi|357152025;gi|242085674;gi|357152022;gi|115488790;gi|356499958;gi|357158923;gi|224111838;gi|356495574;gi|470122313;gi|359473642;gi|224099261;gi|242080133;gi|460386650;gi|115477014;gi|357148218;gi|449463523;gi|449518043;gi|15228059;gi|2978147…	2;2;2;2;2;2;2;2;2;2;2;2;1;1;1;1;1;1;1;1;1;1;1;1;1;1;1;1;1;1;1;1;1;1;1;1;1	2;2;2;2;2;2;2;2;2;2;2;2;1;1;1;1;1;1;1;1;1;1;1;1;1;1;1;1;1;1;1;1;1;1;1;1;1	1;1;1;1;1;1;1;1;1;1;1;1;1;1;1;1;1;1;1;1;1;1;1;1;1;1;1;1;1;1;1;1;1;1;1;1;1	>gi|145338243|ref|NP_187434.2| HEAT SHOCK PROTEIN 89.1 [Arabidopsis thaliana];>gi|255581792|ref|XP_002531697.1| heat shock protein, putative [Ricinus communis];>gi|297829334|ref|XP_002882549.1| hypothetical protein ARALYDRAFT_896948 [Arabidopsis lyrata sub	37	2	2	1	3.3	3.3	1.8	90.566	799	799;799;799;799;797;796;794;793;792;791;791;791;815;814;813;811;794;794;793;793;793;792;791;788;787;785;783;781;781;780;780;777;654;634;553;524;464	1.0811e-06	3534300	91423	0	3442900	62	177;786	True;True	185;817	604;2335	2909;21857	2909;21857
gi|308798997;gi|302758298;gi|302822250;gi|145341657	gi|308798997;gi|302758298;gi|302822250;gi|145341657	1;1;1;1	1;1;1;1	1;1;1;1	>gi|308798997|ref|XP_003074279.1| TBB1_VOLCA Tubulin beta chain (ISS) [Ostreococcus tauri];>gi|302758298|ref|XP_002962572.1| hypothetical protein SELMODRAFT_79202 [Selaginella moellendorffii];>gi|302822250|ref|XP_002992784.1| hypothetical protein SELMODRAF	4	1	1	1	3.6	3.6	3.6	52.954	473	473;450;450;447	0.00013802	1585000	1280670	304360	0	63	169	True	176	517;518;519	2690;2691;2692	2690
gi|308805560;gi|255072253;gi|302837564;gi|145347767	gi|308805560;gi|255072253;gi|302837564;gi|145347767	1;1;1;1	1;1;1;1	1;1;1;1	>gi|308805560|ref|XP_003080092.1| DEAD-box protein abstrakt (ISS) [Ostreococcus tauri];>gi|255072253|ref|XP_002499801.1| predicted protein [Micromonas sp. RCC299];>gi|302837564|ref|XP_002950341.1| hypothetical protein VOLCADRAFT_90875 [Volvox carteri f. na	4	1	1	1	1	1	1	105.12	960	960;790;776;762	0.00099699	20391000	808290	0	19583100	64	235	True	244	789;790;791	4086;4087;4088	4087
gi|15217485;gi|297843724;gi|470132857;gi|356572914;gi|363806740	gi|15217485;gi|297843724;gi|470132857	4;3;2;1;1	4;3;2;1;1	4;3;2;1;1	>gi|15217485|ref|NP_172405.1| RNA binding protein [Arabidopsis thaliana];>gi|297843724|ref|XP_002889743.1| catalytic/ coenzyme binding protein [Arabidopsis lyrata subsp. lyrata];>gi|470132857|ref|XP_004302291.1| PREDICTED: chloroplast stem-loop binding pro	5	4	4	4	16.1	16.1	16.1	42.619	378	378;378;380;378;378	6.5763e-20	62870000	7009540	11314900	44545350	65	121;464;630;680	True;True;True;True	125;482;654;704	404;405;406;407;1403;1404;1823;1967;1968	1474;1475;1476;1477;1478;1479;1480;1481;1482;1483;1484;1485;11884;11885;11886;14685;15437;15438;15439	1485;11884;14685;15438
gi|15217555;gi|297846726;gi|460385509;gi|470128381;gi|357114230;gi|225457606;gi|224086078;gi|449455619;gi|449485095;gi|351726690;gi|358248146;gi|225457604;gi|115450493;gi|224061855;gi|255539282;gi|357467133;gi|302798733;gi|302801704;gi|255079780;gi|145351349;gi|255624690	gi|15217555;gi|297846726;gi|460385509;gi|470128381;gi|357114230	7;7;5;5;5;3;3;3;3;3;3;3;3;3;2;2;2;2;2;2;2	6;6;4;4;4;2;2;2;2;2;2;2;2;2;1;1;1;1;1;1;1	3;3;2;2;2;0;0;0;0;1;1;0;1;0;0;0;0;0;0;0;0	>gi|15217555|ref|NP_174996.1| glyceraldehyde-3-phosphate dehydrogenase B [Arabidopsis thaliana];>gi|297846726|ref|XP_002891244.1| glyceraldehyde-3-phosphate dehydrogenase B subunit [Arabidopsis lyrata subsp. lyrata];>gi|460385509|ref|XP_004238446.1| PREDIC	21	7	6	3	21.3	17.9	8.3	47.659	447	447;447;476;452;446;453;452;451;451;451;451;445;444;440;458;451;431;431;377;341;193	5.5507e-46	340710000	47800300	222409000	70499000	66	0;291;400;809;831;854;857	False;True;True;True;True;True;True	0;304;417;840;862;885;888	0;1;2;3;963;1234;1235;1236;1237;2384;2435;2578;2579;2588;2589;2590	0;1;2;3;4;5;6;7;8;9;10;11;12;13;14;15;16;17;18;19;20;21;22;23;24;25;26;27;28;29;30;31;32;33;34;35;36;37;38;39;40;5469;10194;10195;10196;10197;10198;10199;10200;10201;10202;10203;10204;10205;10206;10207;10208;10209;10210;10211;10212;10213;10214;10215;10216;10217;10218;10219;10220;23439;24191;24540;24541;24542;24677;24678;24679;24680;24681;24682;24683;24684;24685;24686;24687	6;5469;10195;23439;24191;24542;24682
gi|297845742;gi|15217777	gi|297845742;gi|15217777	1;1	1;1	1;1	>gi|297845742|ref|XP_002890752.1| hypothetical protein ARALYDRAFT_890328 [Arabidopsis lyrata subsp. lyrata];>gi|15217777|ref|NP_174116.1| glycosylphosphatidylinositol-anchored lipid protein transfer 1 [Arabidopsis thaliana]	2	1	1	1	5.6	5.6	5.6	20.027	197	197;193	0.0016574	40744000	14003000	11653000	15088000	67	850	True	881	2479;2480;2481	24316;24317;24318;24319	24317
gi|15218311	gi|15218311	1	1	1	>gi|15218311|ref|NP_177958.1| glutathione S-transferase TAU 20 [Arabidopsis thaliana]	1	1	1	1	5.5	5.5	5.5	25.006	217	217	9.8872e-29	147880000	32285000	82063000	33536000	68	223	True	232	720;721;722;723	3696;3697;3698;3699;3700;3701;3702;3703;3704;3705;3706;3707;3708;3709;3710;3711;3712;3713;3714;3715;3716;3717;3718;3719;3720;3721;3722;3723;3724;3725;3726;3727;3728;3729;3730;3731	3713
gi|15218382;gi|297839073	gi|15218382;gi|297839073	2;1	2;1	2;1	>gi|15218382|ref|NP_177360.1| patellin-1 [Arabidopsis thaliana];>gi|297839073|ref|XP_002887418.1| hypothetical protein ARALYDRAFT_895064 [Arabidopsis lyrata subsp. lyrata]	2	2	2	2	7.3	7.3	7.3	64.046	573	573;554	8.963e-06	203130	203130	0	0	69	348;810	True;True	362;841	1112;2385	6851;6852;23440	6852;23440
gi|15218438;gi|297846768	gi|15218438;gi|297846768	2;1	2;1	2;1	>gi|15218438|ref|NP_175032.1| fructose-1,6-bisphosphatase, cytosolic [Arabidopsis thaliana];>gi|297846768|ref|XP_002891265.1| hypothetical protein ARALYDRAFT_891347 [Arabidopsis lyrata subsp. lyrata]	2	2	2	2	11.4	11.4	11.4	37.287	341	341;341	0.0018537	810450	363680	0	446770	70	430;745	True;True	448;774	1323;2171	11410;16682	11410;16682
gi|15218869;gi|297838211;gi|470115233;gi|115435650;gi|357129393;gi|255575226;gi|356553241;gi|359811339;gi|115438939;gi|225466253;gi|297838213	gi|15218869;gi|297838211	3;3;1;1;1;1;1;1;1;1;1	3;3;1;1;1;1;1;1;1;1;1	3;3;1;1;1;1;1;1;1;1;1	>gi|15218869|ref|NP_176768.1| isocitrate dehydrogenase [Arabidopsis thaliana];>gi|297838211|ref|XP_002886987.1| hypothetical protein ARALYDRAFT_475696 [Arabidopsis lyrata subsp. lyrata]	11	3	3	3	11	11	11	45.746	410	410;409;417;414;414;413;413;413;412;412;126	3.1511e-67	111340000	27891000	53785000	29663000	71	142;230;461	True;True;True	149;239;479	460;461;462;463;750;751;752;753;1391;1392;1393;1394	1922;1923;1924;1925;1926;1927;1928;1929;1930;1931;1932;1933;1934;1935;1936;1937;1938;1939;1940;1941;1942;1943;1944;1945;1946;1947;1948;1949;1950;1951;1952;1953;1954;1955;1956;1957;1958;1959;1960;1961;1962;3972;3973;3974;3975;3976;3977;3978;11816;11817;11818;11819;11820;11821;11822;11823;11824;11825;11826;11827;11828;11829;11830;11831;11832;11833;11834;11835;11836;11837;11838;11839;11840;11841;118…	1929;3975;11851
gi|15219412;gi|297842743;gi|30699430	gi|15219412;gi|297842743;gi|30699430	3;3;3	2;2;2	2;2;2	>gi|15219412|ref|NP_178073.1| phosphoglycerate kinase [Arabidopsis thaliana];>gi|297842743|ref|XP_002889253.1| hypothetical protein ARALYDRAFT_477124 [Arabidopsis lyrata subsp. lyrata];>gi|30699430|ref|NP_849907.1| phosphoglycerate kinase [Arabidopsis thal	3	3	2	2	13.5	9.2	9.2	42.131	401	401;401;401	7.5609e-10	8237800	261020	7976800	0	72	247;322;505	True;False;True	256;335;523	826;1043;1044;1045;1046;1534	4368;4369;4370;4371;6325;6326;6327;6328;6329;6330;12473;12474	4371;6327;12474
gi|15219721;gi|297848670;gi|297795089;gi|15239843;gi|470120564;gi|350534656;gi|168051601;gi|224102193;gi|225453490;gi|242039369;gi|460404529;gi|302813280;gi|302819520;gi|449478013;gi|449431976;gi|449458824;gi|449498624;gi|255541140;gi|255585546;gi|115482534;gi|162464321;gi|224112569;gi|225438145;gi|226503019;gi|351727793;gi|357146638;gi|357439495;gi|359480275;gi|470115239;gi|373432589;gi|35654787…	gi|15219721;gi|297848670;gi|297795089;gi|15239843;gi|470120564;gi|350534656;gi|168051601;gi|224102193;gi|225453490;gi|242039369;gi|460404529;gi|302813280;gi|302819520	6;6;5;4;4;3;3;3;3;3;3;3;3;2;2;2;2;2;2;2;2;2;2;2;2;2;2;2;2;2;1;1;1;1;1	6;6;5;4;4;3;3;3;3;3;3;3;3;2;2;2;2;2;2;2;2;2;2;2;2;2;2;2;2;2;1;1;1;1;1	6;6;5;4;4;3;3;3;3;3;3;3;3;2;2;2;2;2;2;2;2;2;2;2;2;2;2;2;2;2;1;1;1;1;1	>gi|15219721|ref|NP_171936.1| malate dehydrogenase [Arabidopsis thaliana];>gi|297848670|ref|XP_002892216.1| hypothetical protein ARALYDRAFT_470418 [Arabidopsis lyrata subsp. lyrata];>gi|297795089|ref|XP_002865429.1| cytosolic malate dehydrogenase [Arabidop	35	6	6	6	29.5	29.5	29.5	35.571	332	332;332;332;332;332;334;333;332;332;332;332;331;331;391;364;333;333;332;332;332;332;332;332;332;332;332;332;332;328;328;373;339;339;332;266	2.0306e-41	202800000	31271590	121174000	50356600	73	184;431;432;530;820;821	True;True;True;True;True;True	192;449;450;548;851;852	612;613;614;1324;1325;1326;1327;1328;1614;1615;1616;1617;2407;2408;2409;2410	2923;2924;2925;11411;11412;11413;11414;11415;11416;11417;11418;11419;11420;11421;11422;11423;11424;11425;13417;13418;13419;13420;13421;13422;13423;13424;13425;13426;13427;13428;13429;13430;13431;13432;13433;13434;13435;13436;13437;13438;13439;13440;13441;13442;23619;23620;23621;23622	2923;11411;11414;13435;23620;23622
gi|15219837	gi|15219837	2	2	2	>gi|15219837|ref|NP_176291.1| ferredoxin-2 [Arabidopsis thaliana]	1	2	2	2	50.7	50.7	50.7	15.539	148	148	5.476e-12	20024000	9388100	1852400	8783700	74	228;864	True;True	237;895	741;742;743;744;745;2605	3956;3957;3958;3959;3960;3961;3962;3963;3964;3965;3966;24772	3963;24772
gi|15220005;gi|334184034	gi|15220005;gi|334184034	1;1	1;1	1;1	>gi|15220005|ref|NP_178105.1| putative D-isomer specific 2-hydroxyacid dehydrogenase [Arabidopsis thaliana];>gi|334184034|ref|NP_001185444.1| putative D-isomer specific 2-hydroxyacid dehydrogenase [Arabidopsis thaliana]	2	1	1	1	8.3	8.3	8.3	34.161	313	313;294	0.0033535	289620	289620	0	0	75	921	True	953	2945	31078;31079	31078
gi|15220216;gi|297846646	gi|15220216;gi|297846646	4;4	4;4	4;4	>gi|15220216|ref|NP_174810.1| annexin D1 [Arabidopsis thaliana];>gi|297846646|ref|XP_002891204.1| ANNAT1 [Arabidopsis lyrata subsp. lyrata]	2	4	4	4	16.7	16.7	16.7	36.203	317	317;317	6.4292e-15	217290000	58540691	93650000	65097000	76	33;489;659;884	True;True;True;True	34;507;683;915	97;98;99;100;1484;1485;1486;1897;1898;1899;1900;2842	618;619;620;621;622;623;624;625;626;627;628;629;630;631;632;633;634;635;636;637;638;639;640;641;642;643;644;645;646;647;648;649;650;651;652;653;654;655;656;657;658;659;12204;12205;12206;12207;15082;15083;15084;15085;15086;15087;15088;15089;15090;15091;15092;15093;15094;15095;15096;15097;15098;15099;15100;15101;15102;15103;15104;15105;15106;15107;15108;15109;29452	654;12207;15104;29452
gi|15220256	gi|15220256	1	1	1	>gi|15220256|ref|NP_172565.1| ferredoxin [Arabidopsis thaliana]	1	1	1	1	23	23	23	15.897	148	148	3.9374e-36	5712200	5273600	438610	0	77	229	True	238	746;747;748;749	3967;3968;3969;3970;3971	3968
gi|15223501;gi|297845688;gi|15220431;gi|297838479;gi|334183715	gi|15223501;gi|297845688;gi|15220431;gi|297838479;gi|334183715	2;2;2;2;1	2;2;2;2;1	2;2;2;2;1	>gi|15223501|ref|NP_174060.1| 60S ribosomal protein L17-1 [Arabidopsis thaliana];>gi|297845688|ref|XP_002890725.1| 60S ribosomal protein L17, partial [Arabidopsis lyrata subsp. lyrata];>gi|15220431|ref|NP_176910.1| 60S ribosomal protein L17-2 [Arabidopsis	5	2	2	2	16.5	16.5	16.5	19.897	176	176;176;175;175;131	1.232e-33	3373100	1459000	1914100	0	78	296;627	True;True	309;651	979;980;981;982;1820	5497;5498;5499;5500;5501;5502;5503;5504;5505;5506;5507;5508;5509;5510;5511;5512;5513;5514;5515;5516;5517;5518;5519;5520;5521;5522;5523;5524;5525;5526;5527;5528;5529;5530;5531;5532;5533;5534;5535;5536;5537;5538;5539;5540;5541;5542;5543;5544;5545;5546;5547;5548;5549;5550;5551;5552;5553;5554;5555;5556;5557;5558;5559;5560;5561;5562;5563;5564;5565;5566;5567;5568;5569;5570;5571;5572;5573;5574;5575;5576…	5511;14680
gi|334183735;gi|15220620;gi|297841525;gi|351723715;gi|351723797;gi|357144704;gi|212723252;gi|356533346	gi|334183735;gi|15220620;gi|297841525	3;3;3;1;1;1;1;1	3;3;3;1;1;1;1;1	3;3;3;1;1;1;1;1	>gi|334183735|ref|NP_001185349.1| hydroxypyruvate reductase [Arabidopsis thaliana];>gi|15220620|ref|NP_176968.1| hydroxypyruvate reductase [Arabidopsis thaliana];>gi|297841525|ref|XP_002888644.1| hypothetical protein ARALYDRAFT_475922 [Arabidopsis lyrata s	8	3	3	3	15.8	15.8	15.8	42.346	387	387;386;386;386;386;386;255;183	4.3565e-17	164200000	43581000	77196000	43418900	79	276;308;898	True;True;True	287;321;929	908;909;910;911;1005;1006;1007;1008;2885;2886;2887	5118;5119;5120;5121;5122;5123;5124;5125;5126;5127;5128;5129;5130;5131;5132;5133;5134;5135;5136;5137;5138;5139;5140;5141;5142;5143;5144;5145;5146;5147;5148;5149;5150;5151;5152;5153;5154;5155;5156;5157;5158;5159;5160;5161;5162;5163;5164;5165;5166;5167;5168;5169;5170;5171;5172;5173;5174;5175;5176;5177;5178;5179;5180;5181;5182;5183;5184;5185;5186;5187;5188;5189;5190;5191;5192;5193;5194;5195;5196;5197…	5202;5791;30749
gi|15220854	gi|15220854	2	2	2	>gi|15220854|ref|NP_173786.1| quinone oxidoreductase-like protein [Arabidopsis thaliana]	1	2	2	2	8.3	8.3	8.3	40.986	386	386	5.8383e-05	23117000	23117241	0	0	80	91;465	True;True	92;483	336;1405	1313;11887	1313;11887
gi|15220941;gi|297844756	gi|15220941;gi|297844756	1;1	1;1	1;1	>gi|15220941|ref|NP_173248.1| guanine nucleotide-binding protein subunit beta-like protein [Arabidopsis thaliana];>gi|297844756|ref|XP_002890259.1| hypothetical protein ARALYDRAFT_889221 [Arabidopsis lyrata subsp. lyrata]	2	1	1	1	8.3	8.3	8.3	35.747	327	327;327	0.0013644	171320	171320	0	0	81	684	True	708	1974	15481;15482	15481
gi|15221009;gi|297848976	gi|15221009;gi|297848976	1;1	1;1	1;1	>gi|15221009|ref|NP_172176.1| translocon at the inner envelope membrane of chloroplasts 110 [Arabidopsis thaliana];>gi|297848976|ref|XP_002892369.1| ATTIC110/TIC110 [Arabidopsis lyrata subsp. lyrata]	2	1	1	1	2.1	2.1	2.1	112.12	1016	1016;1013	0.0043155	246010	0	246010	0	82	456	True	474	1380	11720;11721;11722;11723;11724;11725;11726;11727;11728;11729	11721
gi|15221044;gi|30694221	gi|15221044;gi|30694221	1;1	1;1	1;1	>gi|15221044|ref|NP_175237.1| dihydrolipoyl dehydrogenase 1 [Arabidopsis thaliana];>gi|30694221|ref|NP_849782.1| dihydrolipoyl dehydrogenase 1 [Arabidopsis thaliana]	2	1	1	1	4.9	4.9	4.9	53.987	507	507;507	0.0039327	432500	432500	0	0	83	515	True	533	1577	13317;13318	13318
gi|15221119;gi|297844036;gi|30682471;gi|334182489;gi|225444472;gi|255554837;gi|356522011;gi|356531975;gi|356555678;gi|356562997;gi|357480341;gi|224113699;gi|224113289;gi|470114201;gi|449454756;gi|449472329;gi|460373793;gi|357480343	gi|15221119;gi|297844036;gi|30682471;gi|334182489	6;6;6;6;2;2;2;2;2;2;1;1;1;1;1;1;1;1	6;6;6;6;2;2;2;2;2;2;1;1;1;1;1;1;1;1	6;6;6;6;2;2;2;2;2;2;1;1;1;1;1;1;1;1	>gi|15221119|ref|NP_172650.1| aminomethyltransferase [Arabidopsis thaliana];>gi|297844036|ref|XP_002889899.1| hypothetical protein ARALYDRAFT_471331 [Arabidopsis lyrata subsp. lyrata];>gi|30682471|ref|NP_849646.1| aminomethyltransferase [Arabidopsis thalia	18	6	6	6	24.5	24.5	24.5	44.444	408	408;408;408;408;408;407;407;407;407;407;433;408;408;408;407;407;406;357	2.9437e-14	192120000	49475580	84129000	58513410	84	120;358;610;664;708;848	True;True;True;True;True;True	124;372;633;688;737;879	401;402;403;1132;1780;1917;1918;1919;1920;2076;2475;2476;2477	1471;1472;1473;6940;6941;6942;6943;14302;15161;15162;15163;15164;15165;15166;16376;24311;24312;24313	1473;6941;14302;15163;16376;24312
gi|224091639;gi|225463033;gi|356562898;gi|449442997;gi|449493675;gi|15221423;gi|297843422;gi|30679607;gi|356548561	gi|224091639;gi|225463033;gi|356562898;gi|449442997;gi|449493675;gi|15221423;gi|297843422;gi|30679607;gi|356548561	1;1;1;1;1;1;1;1;1	1;1;1;1;1;1;1;1;1	1;1;1;1;1;1;1;1;1	>gi|224091639|ref|XP_002309312.1| predicted protein [Populus trichocarpa];>gi|225463033|ref|XP_002267199.1| PREDICTED: 116 kDa U5 small nuclear ribonucleoprotein component [Vitis vinifera];>gi|356562898|ref|XP_003549705.1| PREDICTED: 116 kDa U5 small nucle	9	1	1	1	2.1	2.1	2.1	110.35	988	988;988;988;988;988;987;987;987;986	2.6032e-06	2260400	765300	1495100	0	85	442	True	460	1345;1346;1347;1348	11507;11508;11509;11510;11511;11512;11513;11514	11511
gi|15222063;gi|297842243	gi|15222063;gi|297842243	1;1	1;1	1;1	>gi|15222063|ref|NP_177635.1| 30S ribosomal protein S9 [Arabidopsis thaliana];>gi|297842243|ref|XP_002889003.1| hypothetical protein ARALYDRAFT_476636 [Arabidopsis lyrata subsp. lyrata]	2	1	1	1	8.2	8.2	8.2	22.577	208	208;208	3.5598e-06	2110700	268800	1841900	0	86	828	True	859	2429;2430;2431	24154;24155;24156;24157;24158;24159;24160;24161;24162;24163;24164;24165;24166;24167;24168;24169;24170;24171;24172;24173;24174;24175;24176;24177;24178;24179;24180;24181;24182;24183;24184;24185;24186;24187	24185
gi|15222166;gi|186478207;gi|297843466;gi|297826499;gi|334184593	gi|15222166;gi|186478207;gi|297843466	6;6;5;1;1	6;6;5;1;1	6;6;5;1;1	>gi|15222166|ref|NP_172153.1| oxygen-evolving enhancer protein 2-1 [Arabidopsis thaliana];>gi|186478207|ref|NP_001117239.1| oxygen-evolving enhancer protein 2-1 [Arabidopsis thaliana];>gi|297843466|ref|XP_002889614.1| oxygen-evolving enhancer protein 2 [Ar	5	6	6	6	45.6	45.6	45.6	28.095	263	263;219;263;262;125	1.8819e-60	361600000	83039000	192207000	86360000	87	213;419;591;592;652;690	True;True;True;True;True;True	221;222;437;614;615;676;715	694;695;696;697;698;699;700;1290;1291;1292;1293;1738;1739;1740;1741;1742;1743;1744;1876;2013;2014;2015;2016;2017	3533;3534;3535;3536;3537;3538;3539;3540;3541;3542;3543;3544;11102;11103;11104;11105;11106;11107;11108;11109;11110;11111;11112;11113;11114;11115;11116;11117;11118;11119;11120;13943;13944;13945;13946;13947;13948;13949;13950;13951;13952;13953;13954;13955;15033;15034;15553;15554;15555;15556;15557;15558;15559;15560;15561;15562;15563;15564;15565;15566;15567;15568;15569;15570;15571;15572;15573;15574;155…	3535;11103;13944;13947;15034;15599	15	139
gi|15222551;gi|297846172;gi|226498182;gi|115448091;gi|168058547;gi|449453332;gi|449500068;gi|226509370;gi|357484753;gi|470128485;gi|356495988;gi|356531479;gi|224071429;gi|224138316;gi|357137138;gi|255555933;gi|168037036;gi|302810346;gi|302816736;gi|168006632;gi|225454797;gi|225470804;gi|449456747;gi|449512946;gi|460400830	gi|15222551;gi|297846172;gi|226498182;gi|115448091	5;5;3;3;2;2;2;2;2;2;2;2;2;2;2;2;2;1;1;1;1;1;1;1;1	5;5;3;3;2;2;2;2;2;2;2;2;2;2;2;2;2;1;1;1;1;1;1;1;1	5;5;3;3;2;2;2;2;2;2;2;2;2;2;2;2;2;1;1;1;1;1;1;1;1	>gi|15222551|ref|NP_174486.1| phosphoribulokinase [Arabidopsis thaliana];>gi|297846172|ref|XP_002890967.1| hypothetical protein ARALYDRAFT_890765 [Arabidopsis lyrata subsp. lyrata];>gi|226498182|ref|NP_001149223.1| LOC100282845 [Zea mays];>gi|115448091|ref	25	5	5	5	19.7	19.7	19.7	44.463	395	395;395;405;403;423;418;418;415;411;408;407;407;405;405;404;403;331;433;432;423;408;408;408;408;400	4.8023e-78	941520000	206467700	559860000	175186200	88	248;279;378;433;619	True;True;True;True;True	257;290;395;451;642	827;828;829;914;915;916;917;1194;1195;1196;1197;1329;1330;1331;1332;1795;1796;1797;1798	4372;4373;4374;4375;4376;4377;4378;4379;4380;4381;4382;4383;4384;4385;4386;4387;4388;4389;4390;4391;4392;4393;4394;4395;4396;4397;4398;4399;4400;4401;4402;4403;4404;4405;4406;4407;4408;4409;4410;4411;4412;4413;4414;4415;4416;4417;4418;4419;4420;4421;4422;4423;4424;5212;5213;5214;5215;5216;9507;9508;9509;9510;9511;9512;9513;9514;9515;9516;9517;9518;9519;9520;9521;9522;9523;9524;9525;9526;9527;9528…	4383;5213;9547;11442;14417
gi|15222729;gi|297853250;gi|30695947;gi|15231255;gi|225442531;gi|225435794;gi|449452644;gi|449493562;gi|224052861;gi|255564820;gi|168004599;gi|168056654;gi|115466004;gi|470117611;gi|357110700;gi|460366131;gi|115443643;gi|357146652;gi|297793149;gi|334188446;gi|79330970;gi|356525839;gi|356556926;gi|242094438;gi|168003742;gi|297805010	gi|15222729;gi|297853250;gi|30695947;gi|15231255	6;6;6;6;2;2;1;1;1;1;1;1;1;1;1;1;1;1;1;1;1;1;1;1;1;1	6;6;6;6;2;2;1;1;1;1;1;1;1;1;1;1;1;1;1;1;1;1;1;1;1;1	5;5;5;5;1;1;0;0;0;0;0;0;0;0;0;0;0;0;0;0;0;0;0;0;0;0	>gi|15222729|ref|NP_175945.1| RuBisCO large subunit-binding protein subunit beta [Arabidopsis thaliana];>gi|297853250|ref|XP_002894506.1| CPN60B [Arabidopsis lyrata subsp. lyrata];>gi|30695947|ref|NP_849811.1| RuBisCO large subunit-binding protein subunit	26	6	6	5	15.8	15.8	13	63.808	600	600;600;600;596;609;608;608;608;607;605;604;604;601;601;599;599;598;598;597;597;597;592;591;579;548;113	1.0239e-54	167140000	23165200	96278000	47698700	89	11;127;281;437;676;734	True;True;True;True;True;True	12;131;292;455;700;763	34;35;425;426;427;428;919;920;921;922;923;924;925;1339;1959;2141;2142;2143;2144	331;332;1668;1669;1670;1671;1672;1673;1674;1675;1676;1677;1678;1679;1680;1681;1682;1683;1684;1685;1686;1687;1688;1689;1690;1691;1692;1693;1694;1695;1696;1697;1698;1699;1700;1701;1702;1703;1704;1705;1706;1707;1708;1709;1710;1711;1712;1713;1714;1715;1716;1717;1718;1719;1720;1721;1722;1723;1724;1725;1726;1727;1728;1729;1730;1731;1732;1733;1734;1735;1736;1737;1738;1739;1740;1741;1742;1743;1744;1745;1…	332;1686;5231;11494;15327;16624
gi|15223217;gi|297851690	gi|15223217;gi|297851690	2;1	2;1	2;1	>gi|15223217|ref|NP_174525.1| glycine cleavage system H protein [Arabidopsis thaliana];>gi|297851690|ref|XP_002893726.1| hypothetical protein ARALYDRAFT_890824 [Arabidopsis lyrata subsp. lyrata]	2	2	2	2	30.7	30.7	30.7	17.897	166	166;166	1.213e-10	300240000	74875590	147444000	77920400	90	328;804	True;True	341;835	1059;1060;1061;2370;2371;2372;2373	6524;6525;6526;21990;21991;21992;21993;21994;21995;21996;21997;21998;21999;22000;22001;22002;22003;22004;22005;22006;22007;22008;22009;22010;22011;22012;22013;22014;22015;22016;22017;22018;22019;22020;22021;22022;22023;22024;22025;22026;22027;22028;22029;22030;22031;22032;22033;22034;22035;22036;22037;22038;22039;22040;22041;22042;22043;22044;22045;22046;22047;22048;22049;22050;22051;22052;22053;…	6525;21994
gi|15223458	gi|15223458	1	1	1	>gi|15223458|ref|NP_176007.1| homolog of nucleolar protein NOP56 [Arabidopsis thaliana]	1	1	1	1	5.9	5.9	5.9	58.673	522	522	1.4275e-09	1398400	642480	755870	0	91	54	True	55	241;242	960;961;962;963;964;965	964
gi|15223753;gi|145323954;gi|297844964;gi|145323952	gi|15223753;gi|145323954;gi|297844964;gi|145323952	3;2;2;2	3;2;2;2	3;2;2;2	>gi|15223753|ref|NP_173431.1| ferredoxin--NADP+ reductase [Arabidopsis thaliana];>gi|145323954|ref|NP_001077566.1| ferredoxin--NADP+ reductase [Arabidopsis thaliana];>gi|297844964|ref|XP_002890363.1| ATLFNR2 [Arabidopsis lyrata subsp. lyrata];>gi|145323952	4	3	3	3	18.7	18.7	18.7	41.168	369	369;369;369;350	3.2224e-06	41991000	654980	41336300	0	92	289;393;525	True;True;True	302;410;543	961;1223;1606;1607;1608	5466;5467;10178;13409;13410;13411	5467;10178;13411
gi|15224101;gi|186502696;gi|334184403;gi|357137413;gi|255576991;gi|15235763;gi|297798874;gi|297798876;gi|15235762;gi|470101341;gi|242065174;gi|297825355;gi|115449199	gi|15224101;gi|186502696;gi|334184403;gi|357137413;gi|255576991;gi|15235763;gi|297798874;gi|297798876;gi|15235762;gi|470101341;gi|242065174;gi|297825355;gi|115449199	2;2;2;1;1;1;1;1;1;1;1;1;1	2;2;2;1;1;1;1;1;1;1;1;1;1	2;2;2;1;1;1;1;1;1;1;1;1;1	>gi|15224101|ref|NP_179997.1| leucine aminopeptidase 1 [Arabidopsis thaliana];>gi|186502696|ref|NP_001118375.1| leucine aminopeptidase 1 [Arabidopsis thaliana];>gi|334184403|ref|NP_001189587.1| leucine aminopeptidase 1 [Arabidopsis thaliana];>gi|357137413|	13	2	2	2	7.1	7.1	7.1	54.509	520	520;520;484;594;587;583;583;582;581;575;537;520;316	2.0101e-23	51426000	11775000	26442000	13209000	93	510;514	True;True	528;532	1551;1552;1553;1554;1573;1574;1575;1576	13206;13207;13208;13209;13210;13211;13212;13213;13214;13215;13216;13217;13218;13219;13220;13221;13222;13223;13224;13225;13226;13227;13228;13229;13230;13231;13232;13233;13234;13235;13236;13237;13238;13239;13240;13241;13242;13243;13244;13245;13246;13247;13248;13249;13250;13251;13252;13253;13254;13255;13256;13257;13258;13259;13260;13261;13262;13263;13264;13265;13266;13267;13268;13269;13270;13271;132…	13271;13312
gi|334184410;gi|15224111;gi|334184408;gi|42570905;gi|297825375	gi|334184410;gi|15224111;gi|334184408;gi|42570905;gi|297825375	4;4;4;4;2	4;4;4;4;2	4;4;4;4;2	>gi|334184410|ref|NP_001189590.1| NADP-dependent glyceraldehyde-3-phosphate dehydrogenase [Arabidopsis thaliana];>gi|15224111|ref|NP_180004.1| NADP-dependent glyceraldehyde-3-phosphate dehydrogenase [Arabidopsis thaliana];>gi|334184408|ref|NP_001189589.1|	5	4	4	4	18.3	18.3	18.3	53.849	503	503;496;496;496;496	4.3128e-08	1751700	1157100	364260	230390	94	102;383;516;861	True;True;True;True	105;400;534;892	361;1206;1207;1578;2598;2599	1360;10146;10147;13319;24735;24736	1360;10146;13319;24736
gi|15224351;gi|297828093;gi|334184908;gi|30695056;gi|22331875;gi|255567778;gi|359480989;gi|225434133;gi|359478205;gi|224121772;gi|449435762;gi|449517447	gi|15224351;gi|297828093;gi|334184908	4;4;4;1;1;1;1;1;1;1;1;1	4;4;4;1;1;1;1;1;1;1;1;1	4;4;4;1;1;1;1;1;1;1;1;1	>gi|15224351|ref|NP_181903.1| cysteine synthase [Arabidopsis thaliana];>gi|297828093|ref|XP_002881929.1| hypothetical protein ARALYDRAFT_903778 [Arabidopsis lyrata subsp. lyrata];>gi|334184908|ref|NP_001189745.1| cysteine synthase [Arabidopsis thaliana]	12	4	4	4	18.9	18.9	18.9	41.656	392	392;392;392;433;430;408;390;382;373;336;323;323	3.2703e-07	59824000	13635200	30455000	15734000	95	21;475;564;600	True;True;True;True	22;493;583;623	69;1446;1447;1448;1449;1675;1676;1758	512;12044;12045;12046;12047;12048;12049;12050;12051;12052;12053;12054;12055;12056;12057;12058;12059;12060;12061;12062;12063;12064;13643;13644;14036;14037	512;12048;13643;14037
gi|15224581;gi|297822799;gi|145329995	gi|15224581;gi|297822799;gi|145329995	4;4;3	4;4;3	4;4;3	>gi|15224581|ref|NP_180643.1| glutathione S-transferase [Arabidopsis thaliana];>gi|297822799|ref|XP_002879282.1| hypothetical protein ARALYDRAFT_482003 [Arabidopsis lyrata subsp. lyrata];>gi|145329995|ref|NP_001077983.1| glutathione S-transferase [Arabidop	3	4	4	4	29.8	29.8	29.8	24.146	215	215;215;166	4.1964e-10	301070000	66118000	163126000	71820000	96	315;447;871;903	True;True;True;True	328;465;902;934	1019;1020;1021;1022;1355;1356;1357;1358;2618;2902;2903;2904	5855;5856;5857;5858;5859;5860;5861;5862;5863;5864;5865;5866;5867;5868;5869;5870;5871;5872;5873;11534;11535;11536;11537;24809;24810;30877;30878;30879;30880;30881;30882;30883;30884;30885;30886;30887;30888;30889	5860;11536;24810;30888
gi|15224582;gi|297822801	gi|15224582;gi|297822801	2;1	2;1	2;1	>gi|15224582|ref|NP_180644.1| glutathione S-transferase ERD13 [Arabidopsis thaliana];>gi|297822801|ref|XP_002879283.1| early dehydration-induced 13 [Arabidopsis lyrata subsp. lyrata]	2	2	2	2	11.6	11.6	11.6	24.23	215	215;215	1.4194e-06	135590000	14806000	85597000	35184000	97	603;815	True;True	626;846	1763;1764;1765;2395;2396;2397;2398	14056;14057;14058;14059;14060;14061;14062;14063;14064;14065;23468;23469;23470;23471;23472;23473;23474;23475;23476;23477;23478;23479;23480;23481;23482;23483;23484;23485;23486;23487;23488;23489;23490;23491;23492;23493;23494;23495;23496;23497;23498;23499;23500;23501;23502;23503;23504;23505	14060;23500
gi|15225026;gi|297835978;gi|30678921;gi|357459759;gi|357459757;gi|470111008;gi|224054530;gi|224104247;gi|225436591;gi|351724159;gi|356567488;gi|357494015;gi|449442569;gi|449444883;gi|449480967;gi|449518141;gi|460415053;gi|460415055	gi|15225026;gi|297835978;gi|30678921;gi|357459759;gi|357459757;gi|470111008	4;4;4;2;2;2;1;1;1;1;1;1;1;1;1;1;1;1	4;4;4;2;2;2;1;1;1;1;1;1;1;1;1;1;1;1	3;3;3;1;1;1;0;0;0;0;0;0;0;0;0;0;0;0	>gi|15225026|ref|NP_178969.1| serine--glyoxylate aminotransferase [Arabidopsis thaliana];>gi|297835978|ref|XP_002885871.1| hypothetical protein ARALYDRAFT_480305 [Arabidopsis lyrata subsp. lyrata];>gi|30678921|ref|NP_849951.1| serine--glyoxylate aminotrans	18	4	4	3	13.2	13.2	11	44.207	401	401;401;401;408;401;401;401;401;401;401;401;401;401;401;401;401;401;401	8.8473e-77	163230000	39608600	81965000	41655000	98	4;334;457;784	True;True;True;True	4;347;475;815	9;10;11;12;13;14;15;1078;1381;1382;1383;1384;2324;2325;2326;2327;2328;2329;2330;2331;2332;2333	164;165;166;167;168;169;170;171;172;173;174;175;176;177;178;179;180;181;182;183;184;185;186;187;188;189;190;191;192;193;194;195;196;197;198;199;200;201;202;203;204;205;206;207;208;209;210;211;6558;11730;11731;11732;11733;11734;11735;11736;11737;21821;21822;21823;21824;21825;21826;21827;21828;21829;21830;21831;21832;21833;21834;21835;21836;21837;21838;21839;21840;21841;21842;21843;21844;21845;2184…	190;6558;11730;21826
gi|15225107;gi|297822907;gi|15232352;gi|297816692;gi|15238533;gi|297805098;gi|224088766;gi|224141685;gi|255550145;gi|224135747;gi|224121646;gi|470135334;gi|470135336;gi|449446618;gi|449488075;gi|356534900;gi|357438107;gi|357439691;gi|358348478;gi|460396319;gi|460399041;gi|460399043;gi|302761842;gi|351726176;gi|356534894;gi|356559951;gi|358248410;gi|449447888;gi|449521735;gi|356559953;gi|359476269…	gi|15225107;gi|297822907;gi|15232352;gi|297816692;gi|15238533;gi|297805098;gi|224088766;gi|224141685;gi|255550145;gi|224135747;gi|224121646;gi|470135334;gi|470135336;gi|449446618;gi|449488075;gi|356534900;gi|357438107;gi|357439691;gi|358348478;gi|460396319;gi|460399041;gi|460399043;gi|302761842;gi|351726176;gi|356534894;gi|356559951;gi|358248410;gi|449447888;gi|449521735;gi|356559953;gi|359476269…	4;4;4;4;4;4;4;4;4;4;4;2;2;2;2;2;2;2;2;2;2;2;2;2;2;2;2;2;2;2;2;2;2;2;2;2;2;2;2;2;2;2;2;2;2;2;2;2;2;2;2;2;2;1;1;1;1;1;1;1	4;4;4;4;4;4;4;4;4;4;4;2;2;2;2;2;2;2;2;2;2;2;2;2;2;2;2;2;2;2;2;2;2;2;2;2;2;2;2;2;2;2;2;2;2;2;2;2;2;2;2;2;2;1;1;1;1;1;1;1	2;2;2;2;2;2;2;2;2;2;2;0;0;0;0;0;0;0;0;0;0;0;0;0;0;0;0;0;0;0;0;0;0;0;0;0;0;0;0;0;0;0;0;0;0;0;0;0;0;0;0;0;0;0;0;0;0;0;0;0	>gi|15225107|ref|NP_180719.1| 40S ribosomal protein S3-1 [Arabidopsis thaliana];>gi|297822907|ref|XP_002879336.1| 40S ribosomal protein S3 [Arabidopsis lyrata subsp. lyrata];>gi|15232352|ref|NP_190955.1| 40S ribosomal protein S3-2 [Arabidopsis thaliana];>g	60	4	4	2	17.2	17.2	7.2	27.519	250	250;250;249;249;248;248;236;234;234;233;178;261;248;243;243;239;239;239;239;239;238;238;236;236;236;236;236;236;236;235;235;234;233;233;233;232;232;232;231;231;231;230;230;230;230;230;230;230;229;228;228;227;133;1596;235;235;234;231;120;73	1.5539e-100	8905200	2801992	2561300	3541800	99	170;243;295;418	True;True;True;True	177;252;308;436	520;521;810;811;812;813;814;978;1288;1289	2693;2694;4265;4266;4267;4268;4269;4270;4271;4272;4273;4274;4275;4276;4277;4278;4279;4280;4281;4282;4283;4284;4285;4286;4287;4288;4289;4290;4291;4292;4293;4294;4295;4296;4297;4298;4299;5496;10998;10999;11000;11001;11002;11003;11004;11005;11006;11007;11008;11009;11010;11011;11012;11013;11014;11015;11016;11017;11018;11019;11020;11021;11022;11023;11024;11025;11026;11027;11028;11029;11030;11031;11032…	2693;4271;5496;11033
gi|15225249;gi|297825717;gi|356552354;gi|356564051;gi|357437449;gi|359476246;gi|242082848;gi|115439533;gi|357136151;gi|356509819;gi|115468926	gi|15225249;gi|297825717;gi|356552354;gi|356564051;gi|357437449;gi|359476246;gi|242082848;gi|115439533;gi|357136151;gi|356509819;gi|115468926	4;4;3;3;2;2;2;2;2;2;2	1;1;0;0;0;0;0;0;0;0;0	1;1;0;0;0;0;0;0;0;0;0	>gi|15225249|ref|NP_180178.1| glycine dehydrogenase [decarboxylating] 1 [Arabidopsis thaliana];>gi|297825717|ref|XP_002880741.1| hypothetical protein ARALYDRAFT_481465 [Arabidopsis lyrata subsp. lyrata];>gi|356552354|ref|XP_003544533.1| PREDICTED: glycine	11	4	1	1	6.3	3	3	113.77	1044	1044;1043;1059;1056;1056;1043;1042;1033;1033;1031;892	1.0037e-11	260400	260400	0	0	100	143;197;208;318	True;False;False;False	150;205;216;331	464;646;647;648;649;676;677;678;679;1031;1032	1963;1964;1965;3077;3078;3079;3080;3081;3082;3083;3084;3085;3086;3087;3088;3089;3090;3091;3092;3093;3094;3095;3096;3097;3098;3099;3100;3101;3102;3103;3104;3105;3106;3107;3108;3109;3110;3111;3112;3113;3114;3115;3116;3117;3118;3119;3120;3448;3449;3450;3451;3452;3453;3454;3455;3456;3457;3458;3459;3460;3461;3462;3463;5927;5928	1965;3083;3450;5927
gi|449434592;gi|449512843;gi|15226197;gi|297817706	gi|449434592;gi|449512843;gi|15226197;gi|297817706	1;1;1;1	1;1;1;1	1;1;1;1	>gi|449434592|ref|XP_004135080.1| PREDICTED: probable inactive leucine-rich repeat receptor-like protein kinase At1g66830-like [Cucumis sativus];>gi|449512843|ref|XP_004164156.1| PREDICTED: probable inactive leucine-rich repeat receptor-like protein kinase	4	1	1	1	1.1	1.1	1.1	78.293	718	718;718;716;716	1.774e-06	657740000	207060000	393200700	57477000	101	865	True	896	2606;2607;2608;2609;2610;2611	24773;24774;24775;24776;24777;24778;24779;24780;24781;24782;24783;24784;24785;24786;24787;24788;24789;24790;24791;24792;24793;24794;24795;24796;24797	24787
gi|15226230;gi|30683617;gi|42570951;gi|334184521	gi|15226230;gi|30683617;gi|42570951;gi|334184521	2;2;2;2	2;2;2;2	1;1;1;1	>gi|15226230|ref|NP_180339.1| 60S acidic ribosomal protein P2-2 [Arabidopsis thaliana];>gi|30683617|ref|NP_850106.1| 60S acidic ribosomal protein P2-2 [Arabidopsis thaliana];>gi|42570951|ref|NP_973549.1| 60S acidic ribosomal protein P2-2 [Arabidopsis thali	4	2	2	1	28.7	28.7	11.3	11.444	115	115;115;115;98	1.0331e-11	1730000	459430	1270600	0	102	716;853	True;True	745;884	2097;2098;2099;2576;2577	16438;16439;16440;16441;16442;16443;16444;16445;16446;16447;16448;16449;16450;16451;16452;16453;16454;16455;16456;16457;16458;16459;16460;16461;16462;16463;16464;16465;16466;16467;16468;16469;16470;16471;24519;24520;24521;24522;24523;24524;24525;24526;24527;24528;24529;24530;24531;24532;24533;24534;24535;24536;24537;24538;24539	16446;24532
gi|470115724;gi|15226264;gi|449456074;gi|449510839;gi|225436371;gi|225465764;gi|356539350;gi|356543530;gi|460365132;gi|460391381;gi|460411206;gi|255573008;gi|356564739;gi|356545493	gi|470115724;gi|15226264;gi|449456074;gi|449510839;gi|225436371;gi|225465764;gi|356539350;gi|356543530;gi|460365132;gi|460391381;gi|460411206;gi|255573008;gi|356564739;gi|356545493	1;1;1;1;1;1;1;1;1;1;1;1;1;1	1;1;1;1;1;1;1;1;1;1;1;1;1;1	1;1;1;1;1;1;1;1;1;1;1;1;1;1	>gi|470115724|ref|XP_004294042.1| PREDICTED: bifunctional polymyxin resistance protein ArnA-like [Fragaria vesca subsp. vesca];>gi|15226264|ref|NP_180353.1| UDP-D-apiose/UDP-D-xylose synthase 1 [Arabidopsis thaliana];>gi|449456074|ref|XP_004145775.1| PREDI	14	1	1	1	4.1	4.1	4.1	43.964	391	391;389;389;389;388;388;387;387;386;386;386;373;319;261	0.0019732	5515800	0	5515800	0	103	743	True	772	2167;2168	16678;16679	16678
gi|297826149;gi|15226314;gi|255587664;gi|356539334;gi|224132004;gi|356539332;gi|356542646;gi|449456032;gi|449496181	gi|297826149;gi|15226314;gi|255587664	4;4;2;1;1;1;1;1;1	4;4;2;1;1;1;1;1;1	4;4;2;1;1;1;1;1;1	>gi|297826149|ref|XP_002880957.1| CPN60A [Arabidopsis lyrata subsp. lyrata];>gi|15226314|ref|NP_180367.1| chaperonin-60alpha [Arabidopsis thaliana];>gi|255587664|ref|XP_002534347.1| rubisco subunit binding-protein alpha subunit, ruba, putative, partial [Ri	9	4	4	4	15.3	15.3	15.3	62.077	587	587;586;501;593;587;584;584;583;583	3.2769e-11	51823000	18666600	4289500	28867400	104	49;61;94;137	True;True;True;True	50;62;95;144	233;259;260;261;262;263;264;265;266;267;268;269;270;271;272;273;274;341;342;450	937;1006;1007;1008;1009;1010;1011;1012;1013;1014;1015;1016;1017;1018;1019;1020;1021;1022;1023;1024;1025;1026;1027;1028;1029;1030;1031;1323;1324;1890	937;1024;1324;1890
gi|15226479;gi|297824957;gi|145329204;gi|225427917;gi|470106997;gi|224103243;gi|460406425;gi|449458564;gi|449489711;gi|356548333;gi|359807168;gi|224080580;gi|359475054	gi|15226479;gi|297824957;gi|145329204	5;5;4;2;2;2;2;2;2;2;2;2;1	4;4;4;1;1;1;1;1;1;1;1;1;1	4;4;4;1;1;1;1;1;1;1;1;1;1	>gi|15226479|ref|NP_179713.1| triosephosphate isomerase [Arabidopsis thaliana];>gi|297824957|ref|XP_002880361.1| hypothetical protein ARALYDRAFT_900526 [Arabidopsis lyrata subsp. lyrata];>gi|145329204|ref|NP_001077931.1| triosephosphate isomerase [Arabidop	13	5	4	4	20	17.5	17.5	33.345	315	315;314;306;324;318;315;312;306;306;305;304;256;315	1.6371e-15	113760000	50159500	52089600	11514270	105	13;219;271;342;700	True;False;True;True;True	14;228;281;356;728	41;42;43;711;712;894;895;1094;1095;1096;2053;2054	403;404;405;3563;3564;4693;4694;6588;6589;6590;6591;6592;6593;6594;6595;6596;6597;6598;6599;6600;15940;15941;15942;15943;15944	403;3563;4694;6599;15941
gi|15226573;gi|255555453;gi|297832048	gi|15226573;gi|255555453;gi|297832048	2;1;1	2;1;1	2;1;1	>gi|15226573|ref|NP_179164.1| Ferredoxin--nitrite reductase [Arabidopsis thaliana];>gi|255555453|ref|XP_002518763.1| Ferredoxin--nitrite reductase, chloroplast precursor, putative [Ricinus communis];>gi|297832048|ref|XP_002883906.1| hypothetical protein AR	3	2	2	2	4.4	4.4	4.4	65.504	586	586;587;585	1.4441e-06	79687000	20809000	34263000	24616000	106	446;594	True;True	464;617	1352;1353;1354;1749;1750;1751;1752	11519;11520;11521;11522;11523;11524;11525;11526;11527;11528;11529;11530;11531;11532;11533;13962;13963;13964;13965;13966;13967;13968;13969;13970;13971;13972	11525;13969
gi|15226605;gi|30681492;gi|297825019;gi|115454539;gi|115489714;gi|357119387	gi|15226605;gi|30681492;gi|297825019	4;4;3;1;1;1	4;4;3;1;1;1	2;2;1;1;1;1	>gi|15226605|ref|NP_179760.1| glycine-rich RNA-binding protein 7 [Arabidopsis thaliana];>gi|30681492|ref|NP_850017.1| glycine-rich RNA-binding protein 7 [Arabidopsis thaliana];>gi|297825019|ref|XP_002880392.1| hypothetical protein ARALYDRAFT_481034 [Arabid	6	4	4	2	22.7	22.7	16.5	16.89	176	176;159;159;196;162;161	1.6409e-06	130580000	49612890	80964000	0	107	46;97;261;262	True;True;True;True	47;98;270;271	227;353;870;871;872;873;874	891;1343;4510;4511;4512;4513;4514;4515;4516;4517;4518;4519;4520;4521	891;1343;4515;4520
gi|15226973;gi|297823331	gi|15226973;gi|297823331	1;1	1;1	1;1	>gi|15226973|ref|NP_181080.1| glycine cleavage system H protein 1 [Arabidopsis thaliana];>gi|297823331|ref|XP_002879548.1| predicted protein [Arabidopsis lyrata subsp. lyrata]	2	1	1	1	9.7	9.7	9.7	17.947	165	165;161	0.0012025	144530000	38211000	66730000	39585000	108	805	True	836	2374;2375;2376;2377	22082;22083;22084;22085;22086;22087;22088;22089;22090;22091;22092;22093;22094;22095	22095
gi|15227588;gi|15229775;gi|297833934	gi|15227588;gi|15229775;gi|297833934	1;1;1	1;1;1	1;1;1	>gi|15227588|ref|NP_181158.1| 40S ribosomal protein S14-1 [Arabidopsis thaliana];>gi|15229775|ref|NP_187758.1| 40S ribosomal protein S14-2 [Arabidopsis thaliana];>gi|297833934|ref|XP_002884849.1| 40S ribosomal protein S14 [Arabidopsis lyrata subsp. lyrata]	3	1	1	1	18.7	18.7	18.7	16.257	150	150;150;150	8.6186e-06	1710200	833240	876930	0	109	160	True	167	490;491	2065;2066;2067;2068	2068
gi|15227722;gi|297814702;gi|30678085	gi|15227722;gi|297814702;gi|30678085	1;1;1	1;1;1	1;1;1	>gi|15227722|ref|NP_178480.1| U6 snRNA-associated Sm-like protein LSm7 [Arabidopsis thaliana];>gi|297814702|ref|XP_002875234.1| hypothetical protein ARALYDRAFT_484298 [Arabidopsis lyrata subsp. lyrata];>gi|30678085|ref|NP_849931.1| U6 snRNA-associated Sm-l	3	1	1	1	18.2	18.2	18.2	10.773	99	99;99;99	1.8326e-05	3189700	1190300	863320	1136100	110	326	True	339	1055;1056;1057	6512;6513;6514;6515;6516;6517;6518;6519;6520	6517
gi|15227981;gi|186505865	gi|15227981;gi|186505865	3;2	1;1	1;1	>gi|15227981|ref|NP_181187.1| fructose-bisphosphate aldolase, class I [Arabidopsis thaliana];>gi|186505865|ref|NP_001118453.1| fructose-bisphosphate aldolase, class I [Arabidopsis thaliana]	2	3	1	1	18.2	5.6	5.6	38.386	358	358;267	4.1875e-10	30573000	0	30573000	0	111	203;363;890	False;True;False	211;377;921	666;667;668;1139;2853	3430;3431;3432;6952;29799	3431;6952;29799
gi|15227987;gi|297827139;gi|162460735;gi|357110857;gi|115466256;gi|470145062;gi|357113118;gi|357145900;gi|224136806;gi|225455555;gi|255539693;gi|356530953;gi|356559925;gi|225441000;gi|350538295;gi|460408278;gi|162458207;gi|302764040;gi|302805600;gi|115451911;gi|167997259;gi|167997261;gi|224068957;gi|449451102;gi|449511860;gi|297820024;gi|356505318;gi|470134388;gi|357498709	gi|15227987;gi|297827139	7;6;3;2;2;2;2;2;2;2;2;2;2;2;2;2;1;1;1;1;1;1;1;1;1;1;1;1;1	7;6;3;2;2;2;2;2;2;2;2;2;2;2;2;2;1;1;1;1;1;1;1;1;1;1;1;1;1	7;6;3;2;2;2;2;2;2;2;2;2;2;2;2;2;1;1;1;1;1;1;1;1;1;1;1;1;1	>gi|15227987|ref|NP_181192.1| bifunctional enolase 2/transcriptional activator [Arabidopsis thaliana];>gi|297827139|ref|XP_002881452.1| hypothetical protein ARALYDRAFT_902771 [Arabidopsis lyrata subsp. lyrata]	29	7	7	7	25.9	25.9	25.9	47.719	444	444;444;446;447;446;446;446;446;445;445;445;445;445;444;444;444;446;446;446;445;445;445;445;444;444;444;444;444;434	6.5997e-17	151420000	30145100	95084000	26189000	112	26;352;471;532;545;642;860	True;True;True;True;True;True;True	27;366;489;550;564;666;891	75;76;77;78;1119;1120;1422;1619;1620;1640;1641;1848;1849;1850;1851;1852;1853;1854;2597	518;519;520;521;522;523;524;525;526;527;528;6861;6862;6863;11998;13444;13445;13446;13447;13448;13449;13450;13451;13452;13453;13454;13455;13456;13457;13458;13459;13460;13461;13462;13463;13484;13485;14912;14913;14914;14915;14916;14917;14918;24734	520;6863;11998;13459;13485;14913;24734
gi|15228102	gi|15228102	4	4	4	>gi|15228102|ref|NP_181259.1| ribonucleoprotein [Arabidopsis thaliana]	1	4	4	4	25.3	25.3	25.3	30.718	289	289	7.2706e-09	4059200	3393300	80845	585120	113	264;265;267;874	True;True;True;True	273;274;275;277;905	876;877;878;880;881;2622;2623	4523;4524;4525;4527;4528;4529;24887;24888	4523;4524;4528;24888
gi|15228111;gi|79324564;gi|449507275;gi|358348104;gi|460407430;gi|255581578;gi|460410605;gi|255587562;gi|470109102;gi|470135209;gi|470135211;gi|224091519;gi|225441583;gi|225441585;gi|297827235;gi|449443474;gi|449443476;gi|449444098;gi|449445316;gi|449445318;gi|449445320;gi|449445322;gi|449492606;gi|449528012;gi|224138174;gi|225430619;gi|351726818;gi|351727120;gi|356500397;gi|356530665;gi|35713436…	gi|15228111;gi|79324564	3;3;1;1;1;1;1;1;1;1;1;1;1;1;1;1;1;1;1;1;1;1;1;1;1;1;1;1;1;1;1;1;1;1;1;1;1;1;1;1;1;1;1;1	3;3;1;1;1;1;1;1;1;1;1;1;1;1;1;1;1;1;1;1;1;1;1;1;1;1;1;1;1;1;1;1;1;1;1;1;1;1;1;1;1;1;1;1	2;2;0;0;0;0;0;0;0;0;0;0;0;0;0;0;0;0;0;0;0;0;0;0;0;0;0;0;0;0;0;0;0;0;0;0;0;0;0;0;0;0;0;0	>gi|15228111|ref|NP_181264.1| 40S ribosomal protein S5-1 [Arabidopsis thaliana];>gi|79324564|ref|NP_001031502.1| 40S ribosomal protein S5-1 [Arabidopsis thaliana]	44	3	3	2	27.5	27.5	20.3	22.99	207	207;207;285;248;215;211;211;209;209;209;209;208;208;208;207;207;207;207;207;207;207;207;207;207;204;204;204;204;204;204;201;200;199;199;199;196;196;196;196;196;195;194;194;181	4.6992e-35	7381300	564791	2012831	4803690	114	7;710;882	True;True;True	7;739;913	19;20;21;22;23;2081;2082;2083;2838	224;225;226;227;228;229;16381;16382;16383;16384;16385;29447;29448	224;16385;29448
gi|15228194;gi|297816906;gi|350538149;gi|115457386;gi|357125896;gi|449465023;gi|449533066	gi|15228194;gi|297816906	5;3;1;1;1;1;1	5;3;1;1;1;1;1	3;1;0;0;0;0;0	>gi|15228194|ref|NP_191139.1| Sedoheptulose-1,7-bisphosphatase [Arabidopsis thaliana];>gi|297816906|ref|XP_002876336.1| sedoheptulose-bisphosphatase [Arabidopsis lyrata subsp. lyrata]	7	5	5	3	24.9	24.9	14.5	42.414	393	393;393;394;392;391;388;355	1.3824e-38	763530000	197120300	364200000	202206000	115	269;484;485;511;695	True;True;True;True;True	279;502;503;529;722;723	889;890;891;892;1469;1470;1471;1472;1473;1474;1475;1555;1556;1557;1558;1559;1560;1561;1562;1563;2040;2041;2042	4539;4540;4541;4542;4543;4544;4545;4546;4547;4548;4549;4550;4551;4552;4553;4554;4555;4556;4557;4558;4559;4560;4561;4562;4563;4564;4565;4566;4567;4568;4569;4570;4571;4572;4573;4574;4575;4576;4577;4578;4579;4580;4581;4582;4583;4584;4585;4586;4587;4588;4589;4590;4591;4592;4593;4594;4595;4596;4597;4598;4599;4600;4601;4602;4603;4604;4605;4606;4607;4608;4609;4610;4611;4612;4613;4614;4615;4616;4617;4618…	4598;12138;12141;13291;15835	16	134
gi|15228198;gi|30684050;gi|79313261;gi|15228199;gi|30684061;gi|297830248	gi|15228198;gi|30684050;gi|79313261	6;6;6;2;2;1	6;6;6;2;2;1	6;6;6;2;2;1	>gi|15228198|ref|NP_188263.1| PYK10-binding protein 1 [Arabidopsis thaliana];>gi|30684050|ref|NP_850594.1| PYK10-binding protein 1 [Arabidopsis thaliana];>gi|79313261|ref|NP_001030710.1| PYK10-binding protein 1 [Arabidopsis thaliana]	6	6	6	6	44.3	44.3	44.3	32.158	298	298;298;298;296;296;298	2.436e-19	97217000	38185600	29225400	29806360	116	244;355;368;388;741;812	True;True;True;True;True;True	253;369;382;405;770;843	815;816;817;1127;1154;1213;1214;1215;2159;2160;2161;2162;2387	4300;4301;4302;6928;9030;10153;10154;10155;10156;10157;16647;16648;16649;16650;16651;16652;16653;16654;16655;16656;16657;16658;16659;16660;16661;16662;16663;16664;16665;16666;16667;16668;23442	4300;6928;9030;10157;16654;23442
gi|15228229;gi|297834530	gi|15228229;gi|297834530	2;1	2;1	1;1	>gi|15228229|ref|NP_188274.1| legume lectin-like protein [Arabidopsis thaliana];>gi|297834530|ref|XP_002885147.1| legume lectin family protein [Arabidopsis lyrata subsp. lyrata]	2	2	2	1	18.8	18.8	8.7	30.509	276	276;276	1.1164e-08	1130800	877320	253460	0	117	157;237	True;True	164;246	485;798	2059;2060;4250	2060;4250
gi|15228276;gi|357441739;gi|225450791;gi|115486523;gi|224107122;gi|224114966;gi|255542748;gi|255551769;gi|297834556;gi|302802185;gi|302818548;gi|350537787;gi|351720718;gi|351724251;gi|357155874;gi|357441741;gi|357441745;gi|449432858;gi|449435639;gi|449513346;gi|449525492;gi|460368783;gi|470121591;gi|162459579;gi|224123810;gi|225432248;gi|242063702;gi|242068559	gi|15228276;gi|357441739;gi|225450791;gi|115486523;gi|224107122;gi|224114966;gi|255542748;gi|255551769;gi|297834556;gi|302802185;gi|302818548;gi|350537787;gi|351720718;gi|351724251;gi|357155874;gi|357441741;gi|357441745;gi|449432858;gi|449435639;gi|449513346;gi|449525492;gi|460368783;gi|470121591;gi|162459579;gi|224123810;gi|225432248;gi|242063702;gi|242068559	2;1;1;1;1;1;1;1;1;1;1;1;1;1;1;1;1;1;1;1;1;1;1;1;1;1;1;1	2;1;1;1;1;1;1;1;1;1;1;1;1;1;1;1;1;1;1;1;1;1;1;1;1;1;1;1	2;1;1;1;1;1;1;1;1;1;1;1;1;1;1;1;1;1;1;1;1;1;1;1;1;1;1;1	>gi|15228276|ref|NP_188286.1| translationally-controlled tumor protein-like protein [Arabidopsis thaliana];>gi|357441739|ref|XP_003591147.1| 26S protease regulatory subunit [Medicago truncatula];>gi|225450791|ref|XP_002283842.1| PREDICTED: translationally-	28	2	2	2	24.4	24.4	24.4	18.91	168	168;259;197;168;168;168;168;168;168;168;168;168;168;168;168;168;168;168;168;168;168;168;168;167;167;167;167;139	3.1172e-05	150290000	36447580	80885000	32960000	118	855;887	True;True	886;918	2580;2581;2582;2583;2846;2847	24543;24544;24545;24546;24547;24548;24549;24550;24551;24552;24553;24554;24555;24556;24557;24558;24559;24560;24561;24562;24563;24564;24565;24566;24567;24568;24569;24570;24571;24572;24573;24574;24575;24576;24577;24578;24579;24580;24581;24582;24583;24584;24585;24586;24587;24588;24589;24590;24591;24592;24593;24594;24595;24596;24597;24598;24599;24600;24601;24602;24603;24604;24605;24606;24607;24608;246…	24647;29460
gi|15228319;gi|297819414;gi|297830892;gi|297852998	gi|15228319;gi|297819414;gi|297830892;gi|297852998	1;1;1;1	1;1;1;1	1;1;1;1	>gi|15228319|ref|NP_190383.1| aldehyde dehydrogenase 2B4 [Arabidopsis thaliana];>gi|297819414|ref|XP_002877590.1| ALDH2B4 [Arabidopsis lyrata subsp. lyrata];>gi|297830892|ref|XP_002883328.1| hypothetical protein ARALYDRAFT_898652 [Arabidopsis lyrata subsp.	4	1	1	1	3.9	3.9	3.9	58.588	538	538;537;449;233	0.005537	22900000	5650900	7963100	9285900	119	799	True	830	2357;2358;2359	21934;21935;21936;21937	21935
gi|15228634;gi|186509731;gi|297828850;gi|30678935;gi|255549601;gi|302772695;gi|302823265;gi|225439223	gi|15228634;gi|186509731;gi|297828850;gi|30678935	11;11;11;11;5;3;3;3	4;4;4;4;2;1;1;1	3;3;3;3;2;1;1;1	>gi|15228634|ref|NP_187028.1| methionine synthase 2 [Arabidopsis thaliana];>gi|186509731|ref|NP_001118564.1| methionine synthase 2 [Arabidopsis thaliana];>gi|297828850|ref|XP_002882307.1| hypothetical protein ARALYDRAFT_477628 [Arabidopsis lyrata subsp. ly	8	11	4	3	22.2	9.2	7.8	84.583	765	765;765;765;765;815;766;766;765	7.7753e-134	42415000	17794567	19356000	5263900	120	37;48;204;274;321;331;536;635;878;896;904	True;True;False;False;False;False;False;True;True;False;False	38;49;212;284;334;344;554;659;909;927;935	209;229;230;231;232;669;898;899;1039;1040;1041;1042;1070;1071;1624;1833;1834;2630;2872;2873;2874;2875;2876;2877;2905;2906;2907;2908	859;893;894;895;896;897;898;899;900;901;902;903;904;905;906;907;908;909;910;911;912;913;914;915;916;917;918;919;920;921;922;923;924;925;926;927;928;929;930;931;932;933;934;935;936;3433;4697;4698;6047;6048;6049;6050;6051;6052;6053;6054;6055;6056;6057;6058;6059;6060;6061;6062;6063;6064;6065;6066;6067;6068;6069;6070;6071;6072;6073;6074;6075;6076;6077;6078;6079;6080;6081;6082;6083;6084;6085;6086;6087…	859;910;3433;4698;6275;6549;13468;14716;24895;30206;30894
gi|238480125;gi|15228674;gi|334186198;gi|297817542;gi|297817508	gi|238480125;gi|15228674;gi|334186198;gi|297817542;gi|297817508	5;5;5;4;3	5;5;5;4;3	5;5;5;4;3	>gi|238480125|ref|NP_001154684.1| Peptidyl-prolyl cis-trans isomerase CYP20-3 [Arabidopsis thaliana];>gi|15228674|ref|NP_191762.1| Peptidyl-prolyl cis-trans isomerase CYP20-3 [Arabidopsis thaliana];>gi|334186198|ref|NP_001190159.1| Peptidyl-prolyl cis-tran	5	5	5	5	24.3	24.3	24.3	34.318	313	313;260;259;242;576	1.2339e-17	511780000	155774690	252940000	103069600	121	343;369;403;406;870	True;True;True;True;True	357;383;384;420;423;901	1097;1098;1099;1100;1101;1102;1103;1155;1156;1242;1243;1244;1250;1251;1252;2616;2617	6601;6602;6603;6604;6605;6606;6607;6608;6609;6610;6611;6612;6613;6614;6615;6616;6617;6618;6619;6620;6621;6622;6623;6624;6625;6626;6627;6628;6629;6630;6631;6632;6633;6634;6635;6636;6637;6638;6639;6640;6641;6642;6643;6644;6645;6646;6647;6648;6649;6650;6651;6652;6653;6654;6655;6656;6657;6658;6659;6660;6661;6662;6663;6664;6665;6666;6667;6668;6669;6670;6671;6672;6673;6674;6675;6676;6677;6678;6679;6680…	6671;9032;10249;10265;24808	17	205
gi|15229018	gi|15229018	1	1	1	>gi|15229018|ref|NP_190442.1| glutamate-1-semialdehyde 2,1-aminomutase 2 [Arabidopsis thaliana]	1	1	1	1	7.4	7.4	7.4	50.141	472	472	2.7189e-06	498890	498890	0	0	122	466	True	484	1406	11888	11888
gi|15229062;gi|297819514	gi|15229062;gi|297819514	2;1	2;1	2;1	>gi|15229062|ref|NP_190468.1| AMP-dependent synthetase and ligase-like protein [Arabidopsis thaliana];>gi|297819514|ref|XP_002877640.1| AMP-dependent synthetase and ligase family protein [Arabidopsis lyrata subsp. lyrata]	2	2	2	2	7.8	7.8	7.8	55.544	514	514;514	9.4938e-11	63343000	13253580	35918000	14171000	123	66;258	True;True	67;267	284;285;864;865;866;867	1048;1049;1050;4496;4497;4498;4499;4500;4501;4502	1049;4500
gi|15229095;gi|297816130;gi|297813007;gi|15229084	gi|15229095;gi|297816130	3;2;1;1	3;2;1;1	3;2;1;1	>gi|15229095|ref|NP_190481.1| peroxidase 34 [Arabidopsis thaliana];>gi|297816130|ref|XP_002875948.1| ATPCB/ATPERX34/PERX34 [Arabidopsis lyrata subsp. lyrata]	4	3	3	3	19.5	19.5	19.5	38.832	353	353;354;355;354	3.3271e-73	18588000	6976600	9671000	1940300	124	92;135;754	True;True;True	93;142;785	337;338;339;444;445;2194	1314;1315;1316;1317;1318;1319;1816;1817;1818;1819;1820;1821;1822;1823;16798	1318;1820;16798
gi|15229231;gi|297828898;gi|358248010;gi|297849736;gi|359806082;gi|356516587;gi|356507341;gi|224110772;gi|225425884;gi|351723699;gi|351727206;gi|356508778;gi|162461501;gi|460391793;gi|115459078;gi|224055669;gi|470149016;gi|255537011;gi|350539848;gi|242086661;gi|357463093;gi|357477179;gi|224119602;gi|224133862;gi|115447137;gi|115474601;gi|162458671;gi|162462949;gi|242062224;gi|255540341;gi|3571445…	gi|15229231;gi|297828898;gi|358248010;gi|297849736;gi|359806082;gi|356516587;gi|356507341;gi|224110772;gi|225425884;gi|351723699;gi|351727206;gi|356508778;gi|162461501;gi|460391793;gi|115459078;gi|224055669;gi|470149016;gi|255537011;gi|350539848	6;6;5;5;4;4;3;3;3;3;3;3;3;3;3;3;3;3;3;2;2;2;2;2;2;2;2;2;2;2;2;2;2;2;2;2;2;2;2;2;2;2;2;2;1;1;1	6;6;5;5;4;4;3;3;3;3;3;3;3;3;3;3;3;3;3;2;2;2;2;2;2;2;2;2;2;2;2;2;2;2;2;2;2;2;2;2;2;2;2;2;1;1;1	1;1;0;0;0;0;0;0;0;0;0;0;0;0;0;0;0;0;0;0;0;0;0;0;0;0;0;0;0;0;0;0;0;0;0;0;0;0;0;0;0;0;0;0;0;0;0	>gi|15229231|ref|NP_187062.1| glyceraldehyde-3-phosphate dehydrogenase, cytosolic [Arabidopsis thaliana];>gi|297828898|ref|XP_002882331.1| glyceraldehyde-3-phosphate dehydrogenase C subunit [Arabidopsis lyrata subsp. lyrata];>gi|358248010|ref|NP_001240046.	47	6	6	1	31.1	31.1	8	36.914	338	338;338;340;338;340;338;497;341;339;338;338;338;337;337;337;337;336;295;295;352;340;339;338;338;337;337;337;337;337;337;337;337;337;337;337;337;337;337;337;337;336;336;309;206;341;328;71	2.8148e-66	767400000	154902300	452070000	160428700	125	8;293;522;572;723;833	True;True;True;True;True;True	8;306;540;592;752;864	24;25;26;27;28;965;966;967;968;969;970;971;972;973;1598;1599;1600;1693;1694;2110;2111;2112;2113;2439;2440;2441;2442	230;231;232;233;234;235;236;237;238;239;240;241;242;243;244;245;246;247;248;249;250;251;252;253;254;255;256;257;258;259;260;261;262;263;264;265;266;267;268;269;270;271;272;273;274;275;276;277;278;279;280;281;282;283;284;285;286;287;288;289;290;291;292;293;294;295;296;297;298;299;300;301;302;303;304;305;306;307;308;309;310;311;312;313;314;315;316;317;318;319;320;321;322;323;324;5471;5472;5473;5474…	267;5475;13401;13670;16517;24197
gi|15229349;gi|297828984	gi|15229349;gi|297828984	4;2	4;2	4;2	>gi|15229349|ref|NP_187130.1| ribose 5-phosphate isomerase A [Arabidopsis thaliana];>gi|297828984|ref|XP_002882374.1| hypothetical protein ARALYDRAFT_896526 [Arabidopsis lyrata subsp. lyrata]	2	4	4	4	27.5	27.5	27.5	29.305	276	276;276	1.7548e-14	543650000	142975500	262560000	138112300	126	80;488;547;661	True;True;True;True	81;506;566;685	313;314;315;316;1481;1482;1483;1646;1647;1902;1903;1904;1905	1213;1214;1215;1216;12182;12183;12184;12185;12186;12187;12188;12189;12190;12191;12192;12193;12194;12195;12196;12197;12198;12199;12200;12201;12202;12203;13491;13492;15111;15112;15113;15114;15115;15116;15117;15118;15119;15120;15121;15122;15123;15124;15125;15126;15127;15128;15129;15130;15131;15132;15133;15134;15135;15136;15137;15138;15139;15140;15141;15142	1216;12191;13492;15111
gi|334185345;gi|15229497;gi|334185347;gi|145361806;gi|15231850;gi|297829994;gi|30683149;gi|449433587;gi|359806771;gi|224117076;gi|224121620;gi|449526029;gi|79313229;gi|225443896;gi|351726610;gi|460395233;gi|297790174;gi|297839705;gi|255557255;gi|470115830;gi|145332397;gi|145332395;gi|302754346;gi|302771644;gi|357111705;gi|115455773;gi|115470621;gi|15236857;gi|297800234;gi|168002982;gi|145333373;g…	gi|334185345;gi|15229497;gi|334185347;gi|145361806;gi|15231850;gi|297829994;gi|30683149;gi|449433587;gi|359806771;gi|224117076;gi|224121620;gi|449526029;gi|79313229;gi|225443896;gi|351726610;gi|460395233;gi|297790174;gi|297839705;gi|255557255;gi|470115830;gi|145332397;gi|145332395	6;6;6;5;5;5;5;4;4;4;4;4;4;3;3;3;3;3;3;3;3;3;2;2;2;2;2;2;2;2;2;1;1;1;1;1;1;1;1;1;1;1;1;1;1;1;1;1	6;6;6;5;5;5;5;4;4;4;4;4;4;3;3;3;3;3;3;3;3;3;2;2;2;2;2;2;2;2;2;1;1;1;1;1;1;1;1;1;1;1;1;1;1;1;1;1	2;2;2;2;2;2;2;0;0;0;0;0;1;0;0;0;0;0;0;0;0;0;0;0;0;0;0;1;1;0;1;0;0;0;0;0;0;0;0;0;0;0;0;0;0;0;0;0	>gi|334185345|ref|NP_001189891.1| (S)-2-hydroxy-acid oxidase [Arabidopsis thaliana];>gi|15229497|ref|NP_188059.1| (S)-2-hydroxy-acid oxidase [Arabidopsis thaliana];>gi|334185347|ref|NP_001189892.1| (S)-2-hydroxy-acid oxidase [Arabidopsis thaliana];>gi|1453	48	6	6	2	25.5	25.5	9.1	40.934	373	373;367;367;367;367;367;367;453;371;369;369;367;348;372;371;371;369;369;369;368;366;360;371;371;371;369;369;368;368;368;314;373;372;372;371;371;370;369;368;368;368;368;367;367;364;364;364;309	1.4845e-12	68159000	2571600	49874000	15714000	127	6;38;216;529;551;834	True;True;True;True;True;True	6;39;225;547;570;865	18;210;703;704;705;1613;1651;1652;2443	223;860;3547;3548;3549;3550;3551;3552;3553;3554;13416;13496;13497;13498;24199;24200	223;860;3550;13416;13497;24199
gi|297835490;gi|15229546;gi|334185582	gi|297835490;gi|15229546;gi|334185582	2;2;2	2;2;2	2;2;2	>gi|297835490|ref|XP_002885627.1| dehydratase family [Arabidopsis lyrata subsp. lyrata];>gi|15229546|ref|NP_189036.1| dihydroxy-acid dehydratase [Arabidopsis thaliana];>gi|334185582|ref|NP_001189959.1| dihydroxy-acid dehydratase [Arabidopsis thaliana]	3	2	2	2	6.6	6.6	6.6	65.206	609	609;608;606	0.00034873	29187000	6299480	15640700	7247200	128	759;842	True;True	790;873	2207;2461;2462;2463;2464	16974;24267;24268;24269;24270;24271;24272;24273;24274;24275;24276;24277;24278;24279;24280;24281;24282;24283;24284;24285;24286;24287;24288;24289;24290;24291;24292;24293;24294;24295	16974;24289
gi|15229706;gi|297829676;gi|15232603;gi|297833676;gi|145332006	gi|15229706;gi|297829676;gi|15232603;gi|297833676;gi|145332006	2;2;2;1;1	2;2;2;1;1	2;2;2;1;1	>gi|15229706|ref|NP_187734.1| 60S acidic ribosomal protein P0-3 [Arabidopsis thaliana];>gi|297829676|ref|XP_002882720.1| 60S acidic ribosomal protein P0 [Arabidopsis lyrata subsp. lyrata];>gi|15232603|ref|NP_187531.1| 60S acidic ribosomal protein P0-2 [Ara	5	2	2	2	18.6	18.6	18.6	34.39	323	323;323;320;322;287	5.5449e-11	4005200	1355020	2650200	0	129	207;458	True;True	215;476	673;674;675;1385;1386;1387	3438;3439;3440;3441;3442;3443;3444;3445;3446;3447;11738;11739;11740;11741;11742;11743	3445;11740
gi|15229806;gi|297829716;gi|460407951;gi|470135402;gi|168010546;gi|449437450;gi|449515135;gi|224091909;gi|356500615;gi|356534530;gi|168053981;gi|357444347;gi|302798204;gi|302815315;gi|224140038;gi|255578581;gi|115446541;gi|219363425;gi|226530836;gi|357149358;gi|255088265;gi|303275592;gi|159477024;gi|302791129;gi|302780391;gi|356503841;gi|356565610;gi|297602696	gi|15229806;gi|297829716;gi|460407951	8;6;4;3;2;2;2;2;2;2;1;1;1;1;1;1;1;1;1;1;1;1;1;1;1;1;1;1	8;6;4;3;2;2;2;2;2;2;1;1;1;1;1;1;1;1;1;1;1;1;1;1;1;1;1;1	3;3;1;0;0;0;0;0;1;1;0;0;0;0;0;0;0;0;0;0;0;0;0;0;0;0;0;0	>gi|15229806|ref|NP_187769.1| 2-Cys peroxiredoxin BAS1 [Arabidopsis thaliana];>gi|297829716|ref|XP_002882740.1| 2-cys peroxiredoxin, chloroplast [Arabidopsis lyrata subsp. lyrata];>gi|460407951|ref|XP_004249412.1| PREDICTED: 2-Cys peroxiredoxin BAS1-like,	28	8	8	3	45.1	45.1	21.4	29.092	266	266;266;267;264;282;273;273;263;260;258;418;274;272;272;269;266;261;260;260;260;252;250;235;212;190;181;149;135	3.5527e-47	296540000	87888000	107275000	101382000	130	59;297;298;436;495;496;638;730	True;True;True;True;True;True;True;True	60;310;311;454;513;514;662;759	252;253;254;255;256;257;983;984;985;986;987;1335;1336;1337;1338;1495;1496;1497;1498;1499;1500;1501;1502;1503;1504;1505;1506;1507;1840;2136	997;998;999;1000;1001;1002;1003;1004;5590;5591;5592;5593;5594;5595;5596;5597;5598;5599;5600;5601;5602;5603;5604;5605;5606;5607;5608;5609;5610;5611;5612;5613;5614;5615;5616;5617;5618;5619;5620;5621;5622;5623;5624;5625;5626;5627;5628;5629;5630;5631;5632;5633;5634;5635;5636;5637;11481;11482;11483;11484;11485;11486;11487;11488;11489;11490;11491;11492;11493;12218;12219;12220;12221;12222;12223;12224;12…	1001;5607;5637;11492;12219;12274;14902;16613
gi|15229875	gi|15229875	1	1	1	>gi|15229875|ref|NP_187153.1| acyl carrier protein 1 [Arabidopsis thaliana]	1	1	1	1	13.1	13.1	13.1	15.055	137	137	5.0327e-32	35093000	7751200	18474900	8866900	131	347	True	361	1108;1109;1110;1111	6689;6690;6691;6692;6693;6694;6695;6696;6697;6698;6699;6700;6701;6702;6703;6704;6705;6706;6707;6708;6709;6710;6711;6712;6713;6714;6715;6716;6717;6718;6719;6720;6721;6722;6723;6724;6725;6726;6727;6728;6729;6730;6731;6732;6733;6734;6735;6736;6737;6738;6739;6740;6741;6742;6743;6744;6745;6746;6747;6748;6749;6750;6751;6752;6753;6754;6755;6756;6757;6758;6759;6760;6761;6762;6763;6764;6765;6766;6767;6768…	6747
gi|15229884;gi|297833214	gi|15229884;gi|297833214	2;2	2;2	2;2	>gi|15229884|ref|NP_187157.1| putative nucleolar protein 5-2 [Arabidopsis thaliana];>gi|297833214|ref|XP_002884489.1| hypothetical protein ARALYDRAFT_896572 [Arabidopsis lyrata subsp. lyrata]	2	2	2	2	6.6	6.6	6.6	59.002	533	533;531	2.3454e-05	636010	0	636010	0	132	101;818	True;True	104;849	360;2404;2405	1352;1353;1354;1355;1356;1357;1358;1359;23610;23611;23612;23613;23614;23615;23616;23617	1355;23616
gi|15229897;gi|297833982;gi|30681968	gi|15229897;gi|297833982;gi|30681968	2;2;2	1;1;1	1;1;1	>gi|15229897|ref|NP_187800.1| 40S ribosomal protein S5-2 [Arabidopsis thaliana];>gi|297833982|ref|XP_002884873.1| ATRPS5A [Arabidopsis lyrata subsp. lyrata];>gi|30681968|ref|NP_850564.1| 40S ribosomal protein S5-2 [Arabidopsis thaliana]	3	2	1	1	18.4	11.1	11.1	22.921	207	207;207;207	1.0334e-30	1453000	0	1453000	0	133	710;885	False;True	739;916	2081;2082;2083;2843;2844	16381;16382;16383;16384;16385;29453;29454;29455;29456	16385;29455
gi|15230232;gi|297820502	gi|15230232;gi|297820502	2;2	2;2	2;2	>gi|15230232|ref|NP_191274.1| H/ACA ribonucleoprotein complex subunit 4 [Arabidopsis thaliana];>gi|297820502|ref|XP_002878134.1| hypothetical protein ARALYDRAFT_486159 [Arabidopsis lyrata subsp. lyrata]	2	2	2	2	7.6	7.6	7.6	63.026	565	565;561	5.1757e-06	879550	299250	580290	0	134	214;256	True;True	223;265	701;858;859	3545;4485;4486;4487	3545;4487
gi|15230595;gi|297834088;gi|225464999;gi|356525744;gi|356557030;gi|449444148;gi|449493000;gi|356525742;gi|242090961;gi|460396820;gi|224101335;gi|255544584;gi|470141725;gi|357451631;gi|357451633;gi|460396822;gi|449444282;gi|449475841;gi|224109060;gi|470141723;gi|226530482;gi|302780079;gi|302840184;gi|302781120;gi|357137038;gi|297720489;gi|356557028;gi|357451629;gi|225464995;gi|159482940;gi|1154444…	gi|15230595;gi|297834088	9;9;4;4;4;4;4;3;3;3;3;3;3;3;3;3;2;2;2;2;2;2;2;2;2;2;1;1;1;1;1;1;1;1;1;1	9;9;4;4;4;4;4;3;3;3;3;3;3;3;3;3;2;2;2;2;2;2;2;2;2;2;1;1;1;1;1;1;1;1;1;1	3;3;0;0;0;0;0;0;0;0;0;0;0;0;0;0;0;0;0;0;0;0;0;0;0;0;0;0;0;0;0;0;0;0;0;0	>gi|15230595|ref|NP_187884.1| phosphoglycerate kinase 1 [Arabidopsis thaliana];>gi|297834088|ref|XP_002884926.1| hypothetical protein ARALYDRAFT_478641 [Arabidopsis lyrata subsp. lyrata]	36	9	9	3	32.6	32.6	12.1	50.111	481	481;481;401;401;401;401;401;485;483;482;481;479;401;401;401;376;485;485;481;480;480;472;462;412;401;385;483;479;478;462;402;402;402;401;401;181	4.464e-62	908850000	174463500	513790000	220591300	135	64;171;236;249;322;405;453;504;793	True;True;True;True;True;True;True;True;True	65;178;245;258;335;422;471;522;824	278;279;280;281;282;522;523;524;525;792;793;794;795;796;797;830;831;832;833;1043;1044;1045;1046;1249;1371;1372;1373;1374;1533;2344;2345	1042;1043;1044;1045;1046;2695;2696;2697;2698;2699;2700;2701;2702;2703;4089;4090;4091;4092;4093;4094;4095;4096;4097;4098;4099;4100;4101;4102;4103;4104;4105;4106;4107;4108;4109;4110;4111;4112;4113;4114;4115;4116;4117;4118;4119;4120;4121;4122;4123;4124;4125;4126;4127;4128;4129;4130;4131;4132;4133;4134;4135;4136;4137;4138;4139;4140;4141;4142;4143;4144;4145;4146;4147;4148;4149;4150;4151;4152;4153;4154…	1046;2697;4238;4435;6327;10256;11704;12472;21916
gi|15230931;gi|297818112	gi|15230931;gi|297818112	1;1	1;1	1;1	>gi|15230931|ref|NP_189221.1| 50S ribosomal protein L15 [Arabidopsis thaliana];>gi|297818112|ref|XP_002876939.1| hypothetical protein ARALYDRAFT_484358 [Arabidopsis lyrata subsp. lyrata]	2	1	1	1	6.9	6.9	6.9	29.707	277	277;275	0.0012005	448620	0	448620	0	136	118	True	122	396	1417;1418	1418
gi|334185637;gi|15230982;gi|297814836	gi|334185637;gi|15230982;gi|297814836	1;1;1	1;1;1	1;1;1	>gi|334185637|ref|NP_001189979.1| peroxiredoxin Q [Arabidopsis thaliana];>gi|15230982|ref|NP_189235.1| peroxiredoxin Q [Arabidopsis thaliana];>gi|297814836|ref|XP_002875301.1| hypothetical protein ARALYDRAFT_484368 [Arabidopsis lyrata subsp. lyrata]	3	1	1	1	7.4	7.4	7.4	23.806	217	217;216;216	0.00057422	111970000	25360000	57760000	28850000	137	412	True	430	1260;1261;1262;1263	10457;10458;10459;10460;10461;10462;10463;10464;10465;10466;10467;10468;10469;10470;10471;10472;10473;10474;10475;10476;10477;10478;10479;10480;10481;10482;10483;10484;10485;10486;10487;10488;10489;10490;10491;10492;10493;10494;10495;10496;10497;10498;10499;10500;10501;10502;10503;10504;10505;10506;10507;10508;10509;10510;10511	10509
gi|15231702;gi|238480053;gi|297820016	gi|15231702;gi|238480053;gi|297820016	3;2;2	3;2;2	3;2;2	>gi|15231702|ref|NP_190856.1| monodehydroascorbate reductase (NADH) [Arabidopsis thaliana];>gi|238480053|ref|NP_001154674.1| monodehydroascorbate reductase (NADH) [Arabidopsis thaliana];>gi|297820016|ref|XP_002877891.1| ATMDAR1 [Arabidopsis lyrata subsp. l	3	3	3	3	9.9	9.9	9.9	46.487	434	434;466;440	4.1433e-06	489500	489500	0	0	138	721;901;912	True;True;True	750;932;944	2108;2897;2930	16514;30871;30987	16514;30871;30987
gi|15231715;gi|297820020;gi|30680156;gi|297827125	gi|15231715;gi|297820020	6;4;1;1	6;4;1;1	4;2;0;0	>gi|15231715|ref|NP_190861.1| fructose-bisphosphate aldolase, class I [Arabidopsis thaliana];>gi|297820020|ref|XP_002877893.1| hypothetical protein ARALYDRAFT_906673 [Arabidopsis lyrata subsp. lyrata]	4	6	6	4	34.6	34.6	22.1	38.539	358	358;358;359;358	1.0591e-20	51457000	2365600	48917000	174010	139	51;178;203;314;776;890	True;True;True;True;True;True	52;186;211;327;807;921	236;237;605;666;667;668;1018;2302;2303;2853	943;944;945;946;947;948;949;950;951;952;953;954;955;956;2910;3430;3431;3432;5854;21280;21281;29799	951;2910;3431;5854;21280;29799
gi|15231718;gi|297816586	gi|15231718;gi|297816586	2;2	2;2	2;2	>gi|15231718|ref|NP_190864.1| peroxiredoxin-2E [Arabidopsis thaliana];>gi|297816586|ref|XP_002876176.1| hypothetical protein ARALYDRAFT_485670 [Arabidopsis lyrata subsp. lyrata]	2	2	2	2	17.5	17.5	17.5	24.684	234	234;231	0.00015927	934260	934260	0	0	140	123;811	True;True	127;842	417;418;2386	1641;1642;1643;23441	1642;23441
gi|15231817;gi|186511018;gi|334185948;gi|297820076;gi|334185950	gi|15231817;gi|186511018;gi|334185948;gi|297820076;gi|334185950	2;2;2;2;1	2;2;2;2;1	2;2;2;2;1	>gi|15231817|ref|NP_190914.1| chloroplast RNA-binding protein 29 [Arabidopsis thaliana];>gi|186511018|ref|NP_850692.2| chloroplast RNA-binding protein 29 [Arabidopsis thaliana];>gi|334185948|ref|NP_001190078.1| chloroplast RNA-binding protein 29 [Arabidops	5	2	2	2	12.6	12.6	12.6	36.007	342	342;342;342;339;363	4.7562e-06	541780	541780	0	0	141	263;266	True;True	272;276	875;879	4522;4526	4522;4526
gi|297833606;gi|15231937;gi|30680570;gi|359485397;gi|225435480;gi|449450235;gi|449450237;gi|224059642;gi|356557152;gi|356525661;gi|15240640;gi|224057451;gi|225450149;gi|255582238;gi|79327788;gi|297807373;gi|460395592;gi|224132920;gi|297799132;gi|15235280;gi|255553691;gi|470134546;gi|224095515;gi|449438135;gi|449526257;gi|359807112;gi|356542971;gi|356543845;gi|356549910;gi|168024149;gi|168055909;g…	gi|297833606;gi|15231937;gi|30680570;gi|359485397;gi|225435480;gi|449450235;gi|449450237;gi|224059642;gi|356557152;gi|356525661;gi|15240640;gi|224057451;gi|225450149;gi|255582238;gi|79327788;gi|297807373;gi|460395592;gi|224132920;gi|297799132;gi|15235280;gi|255553691;gi|470134546;gi|224095515;gi|449438135;gi|449526257;gi|359807112;gi|356542971;gi|356543845;gi|356549910;gi|168024149;gi|168055909;g…	2;2;2;1;1;1;1;1;1;1;1;1;1;1;1;1;1;1;1;1;1;1;1;1;1;1;1;1;1;1;1;1;1;1;1;1;1	2;2;2;1;1;1;1;1;1;1;1;1;1;1;1;1;1;1;1;1;1;1;1;1;1;1;1;1;1;1;1;1;1;1;1;1;1	2;2;2;1;1;1;1;1;1;1;1;1;1;1;1;1;1;1;1;1;1;1;1;1;1;1;1;1;1;1;1;1;1;1;1;1;1	>gi|297833606|ref|XP_002884685.1| adenosine nucleotide translocator [Arabidopsis lyrata subsp. lyrata];>gi|15231937|ref|NP_187470.1| ADP,ATP carrier protein 1 [Arabidopsis thaliana];>gi|30680570|ref|NP_850541.1| ADP,ATP carrier protein 1 [Arabidopsis thali	37	2	2	2	12.6	12.6	12.6	41.544	382	382;381;381;415;393;390;390;389;389;388;385;385;385;385;385;384;383;380;380;379;379;379;378;378;378;372;371;367;367;319;319;319;319;319;319;276;261	2.2696e-05	2646700	1231400	1415300	0	142	77;877	True;True	78;908	305;2626;2627;2628;2629	1144;24891;24892;24893;24894	1144;24894
gi|15232215;gi|297817296;gi|30695094;gi|30695097	gi|15232215;gi|297817296;gi|30695094;gi|30695097	1;1;1;1	1;1;1;1	1;1;1;1	>gi|15232215|ref|NP_191556.1| methylenetetrahydrofolate reductase 1 [Arabidopsis thaliana];>gi|297817296|ref|XP_002876531.1| MTHFR1 [Arabidopsis lyrata subsp. lyrata];>gi|30695094|ref|NP_850723.1| methylenetetrahydrofolate reductase 1 [Arabidopsis thaliana	4	1	1	1	2.7	2.7	2.7	66.288	592	592;592;421;407	0.0031732	167230	167230	0	0	143	625	True	649	1818	14678	14678
gi|15232274;gi|15232276;gi|297815042;gi|297815046;gi|297815044	gi|15232274;gi|15232276;gi|297815042;gi|297815046	3;3;3;2;1	3;3;3;2;1	3;3;3;2;1	>gi|15232274|ref|NP_189421.1| 50S ribosomal protein L12-1 [Arabidopsis thaliana];>gi|15232276|ref|NP_189423.1| 50S ribosomal protein L12-3 [Arabidopsis thaliana];>gi|297815042|ref|XP_002875404.1| ribosomal protein L12-A, partial [Arabidopsis lyrata subsp.	5	3	3	3	35.6	35.6	35.6	20.075	191	191;187;184;186;190	2.27e-14	219830000	52512860	119742100	47572370	144	225;362;377	True;True;True	234;376;394	725;726;727;728;729;730;731;732;733;1138;1190;1191;1192;1193	3789;3790;3791;3792;3793;3794;3795;3796;3797;3798;3799;3800;3801;3802;3803;3804;3805;3806;3807;3808;3809;3810;3811;3812;3813;6951;9316;9317;9318;9319;9320;9321;9322;9323;9324;9325;9326;9327;9328;9329;9330;9331;9332;9333;9334;9335;9336;9337;9338;9339;9340;9341;9342;9343;9344;9345;9346;9347;9348;9349;9350;9351;9352;9353;9354;9355;9356;9357;9358;9359;9360;9361;9362;9363;9364;9365;9366;9367;9368;9369…	3789;6951;9330
gi|15232408;gi|334185964;gi|297816710;gi|460401720;gi|224138966;gi|226498474;gi|225440564;gi|449460331;gi|449506460;gi|255573935;gi|356568028;gi|470133649;gi|115452127;gi|351722476;gi|219362881;gi|224087617;gi|224103825;gi|168040391;gi|168006682;gi|302787066;gi|302822863;gi|159465323;gi|302833213;gi|357112950;gi|357112952;gi|145344022;gi|308801263;gi|303273816;gi|255087290	gi|15232408;gi|334185964;gi|297816710;gi|460401720	5;5;3;3;2;2;2;2;2;2;2;2;2;2;2;2;2;1;1;1;1;1;1;1;1;1;1;1;1	5;5;3;3;2;2;2;2;2;2;2;2;2;2;2;2;2;1;1;1;1;1;1;1;1;1;1;1;1	5;5;3;3;2;2;2;2;2;2;2;2;2;2;2;2;2;1;1;1;1;1;1;1;1;1;1;1;1	>gi|15232408|ref|NP_190973.1| fructose-1,6-bisphosphatase [Arabidopsis thaliana];>gi|334185964|ref|NP_001190083.1| fructose-1,6-bisphosphatase [Arabidopsis thaliana];>gi|297816710|ref|XP_002876238.1| hypothetical protein ARALYDRAFT_485801 [Arabidopsis lyra	29	5	5	5	17.5	17.5	17.5	45.161	417	417;417;419;403;414;413;412;412;412;410;410;410;406;402;167;144;144;425;422;417;417;415;414;414;400;380;377;371;328	8.6214e-13	445170000	115129700	222270000	107767400	145	29;429;646;729;900	True;True;True;True;True	30;447;670;758;931	84;85;86;87;88;89;90;1317;1318;1319;1320;1321;1322;1862;1863;2132;2133;2134;2135;2893;2894;2895;2896	544;545;546;547;548;549;550;551;11370;11371;11372;11373;11374;11375;11376;11377;11378;11379;11380;11381;11382;11383;11384;11385;11386;11387;11388;11389;11390;11391;11392;11393;11394;11395;11396;11397;11398;11399;11400;11401;11402;11403;11404;11405;11406;11407;11408;11409;14944;14945;16552;16553;16554;16555;16556;16557;16558;16559;16560;16561;16562;16563;16564;16565;16566;16567;16568;16569;16570;1…	549;11392;14945;16574;30826
gi|15232455;gi|297830048;gi|30683408;gi|79313237	gi|15232455;gi|297830048;gi|30683408;gi|79313237	2;2;2;2	2;2;2;2	2;2;2;2	>gi|15232455|ref|NP_188117.1| class I glutamine amidotransferase domain-containing protein [Arabidopsis thaliana];>gi|297830048|ref|XP_002882906.1| hypothetical protein ARALYDRAFT_478924 [Arabidopsis lyrata subsp. lyrata];>gi|30683408|ref|NP_850588.1| clas	4	2	2	2	6.1	6.1	6.1	41.857	392	392;392;369;369	0.0016537	565090	271370	0	293720	146	270;611	True;True	280;634	893;1781	4692;14303	4692;14303
gi|15232626	gi|15232626	3	1	1	>gi|15232626|ref|NP_187537.1| beta-glucosidase 23 [Arabidopsis thaliana]	1	3	1	1	10.5	3.6	3.6	59.72	524	524	6.3525e-19	57674000	17328000	20670600	19675000	147	40;198;320	False;False;True	41;206;333	212;213;650;1035;1036;1037;1038	862;863;864;3121;5931;5932;5933;5934;5935;5936;5937;5938;5939;5940;5941;5942;5943;5944;5945;5946;5947;5948;5949;5950;5951;5952;5953;5954;5955;5956;5957;5958;5959;5960;5961;5962;5963;5964;5965;5966;5967;5968;5969;5970;5971;5972;5973;5974;5975;5976;5977;5978;5979;5980;5981;5982;5983;5984;5985;5986;5987;5988;5989;5990;5991;5992;5993;5994;5995;5996;5997;5998;5999;6000;6001;6002;6003;6004;6005;6006;60…	862;3121;5963
gi|15232763;gi|42572347;gi|15242717;gi|297806281;gi|297844684;gi|297829512;gi|357150251;gi|242076512;gi|224100781;gi|224109788;gi|225449016;gi|225449018;gi|357440379;gi|357440381	gi|15232763;gi|42572347;gi|15242717;gi|297806281;gi|297844684;gi|297829512	3;3;2;2;2;2;1;1;1;1;1;1;1;1	3;3;2;2;2;2;1;1;1;1;1;1;1;1	3;3;2;2;2;2;1;1;1;1;1;1;1;1	>gi|15232763|ref|NP_187593.1| adenosine kinase 1 [Arabidopsis thaliana];>gi|42572347|ref|NP_974269.1| adenosine kinase 1 [Arabidopsis thaliana];>gi|15242717|ref|NP_195950.1| adenosine kinase 2 [Arabidopsis thaliana];>gi|297806281|ref|XP_002871024.1| hypoth	14	3	3	3	17.4	17.4	17.4	37.836	344	344;302;345;345;345;344;345;344;341;341;341;341;341;318	1.0837e-11	53228000	1860800	51098000	269730	148	107;240;663	True;True;True	110;249;687	372;373;802;803;804;805;806;1914;1915;1916	1377;1378;1379;1380;4256;4257;4258;4259;4260;4261;15152;15153;15154;15155;15156;15157;15158;15159;15160	1377;4259;15159
gi|15232959;gi|297832906	gi|15232959;gi|297832906	1;1	1;1	1;1	>gi|15232959|ref|NP_186922.1| thioredoxin F1 [Arabidopsis thaliana];>gi|297832906|ref|XP_002884335.1| thioredoxin F-type 1 [Arabidopsis lyrata subsp. lyrata]	2	1	1	1	6.7	6.7	6.7	19.325	178	178;178	0.00055975	49426000	10029000	27960000	11436000	149	891	True	922	2854;2855;2856;2857	29800;29801;29802;29803;29804;29805;29806;29807;29808;29809;29810;29811;29812;29813;29814;29815;29816;29817;29818;29819;29820;29821;29822;29823;29824;29825;29826;29827;29828;29829;29830	29803
gi|15233272;gi|297816838;gi|357134081;gi|212720634;gi|460370086;gi|356572486;gi|359807544;gi|115480367;gi|212275546;gi|226504056;gi|242049978;gi|357159648;gi|212721702;gi|302847787;gi|159463610;gi|168060091;gi|168021813;gi|224106477;gi|168032548;gi|357125821;gi|460389442;gi|167997073;gi|168013983;gi|224112769;gi|226529672;gi|302809268;gi|449453796;gi|449526391;gi|115440977;gi|224059488;gi|1679989…	gi|15233272;gi|297816838	7;6;2;2;1;1;1;1;1;1;1;1;1;1;1;1;1;1;1;1;1;1;1;1;1;1;1;1;1;1;1;1;1;1;1;1;1;1;1;1;1;1;1;1	7;6;2;2;1;1;1;1;1;1;1;1;1;1;1;1;1;1;1;1;1;1;1;1;1;1;1;1;1;1;1;1;1;1;1;1;1;1;1;1;1;1;1;1	6;5;1;1;0;0;0;0;0;0;0;0;0;0;0;0;0;0;0;0;0;0;0;0;0;0;0;0;0;0;0;0;0;0;0;0;0;0;0;0;0;0;0;0	>gi|15233272|ref|NP_191104.1| triosephosphate isomerase [Arabidopsis thaliana];>gi|297816838|ref|XP_002876302.1| predicted protein [Arabidopsis lyrata subsp. lyrata]	44	7	7	6	41.3	41.3	38.2	27.169	254	254;254;253;250;326;309;309;304;304;304;304;302;298;287;282;275;269;264;257;257;257;256;256;256;256;256;256;256;255;255;254;254;254;254;254;253;253;253;253;253;253;249;249;118	2.7854e-51	564970000	108833800	352155420	103986530	150	175;219;582;768;772;794;851	True;True;True;True;True;True;True	182;228;603;799;803;825;882	533;534;535;536;711;712;1715;1716;2280;2281;2282;2283;2295;2346;2347;2482	2738;2739;2740;2741;3563;3564;13704;13705;13706;13707;13708;13709;13710;13711;13712;13713;13714;13715;13716;13717;13718;13719;13720;13721;13722;13723;13724;13725;13726;13727;21072;21073;21074;21075;21076;21077;21078;21079;21080;21081;21082;21083;21084;21085;21086;21087;21088;21089;21090;21091;21092;21093;21094;21095;21096;21097;21098;21099;21100;21101;21102;21103;21104;21105;21106;21107;21108;211…	2740;3563;13718;21096;21271;21919;24320
gi|15233318;gi|297835212	gi|15233318;gi|297835212	1;1	1;1	1;1	>gi|15233318|ref|NP_188862.1| 60S ribosomal protein L27-2 [Arabidopsis thaliana];>gi|297835212|ref|XP_002885488.1| 60S ribosomal protein L27 [Arabidopsis lyrata subsp. lyrata]	2	1	1	1	12.6	12.6	12.6	15.614	135	135;135	0.00085044	212730	0	212730	0	151	916	True	948	2934	30993;30994;30995;30996;30997;30998;30999;31000;31001;31002;31003;31004	31003
gi|15233349;gi|186516673;gi|297798334	gi|15233349;gi|186516673;gi|297798334	2;2;1	2;2;1	2;2;1	>gi|15233349|ref|NP_195308.1| aconitate hydratase 1 [Arabidopsis thaliana];>gi|186516673|ref|NP_001119125.1| aconitate hydratase 1 [Arabidopsis thaliana];>gi|297798334|ref|XP_002867051.1| aconitate hydratase, cytoplasmic [Arabidopsis lyrata subsp. lyrata]	3	2	2	2	3.7	3.7	3.7	98.151	898	898;795;868	7.0872e-05	758030	732200	25835	0	152	114;141	True;True	118;148	390;458;459	1408;1920;1921	1408;1920
gi|15233538;gi|297803108	gi|15233538;gi|297803108	1;1	1;1	1;1	>gi|15233538|ref|NP_194664.1| profilin 2 [Arabidopsis thaliana];>gi|297803108|ref|XP_002869438.1| PFN2/PRF2/PRO2 [Arabidopsis lyrata subsp. lyrata]	2	1	1	1	9.9	9.9	9.9	13.998	131	131;131	0.0029668	168770	0	0	168770	153	909	True	940	2920	30974	30974
gi|79325205;gi|15233587;gi|297804024	gi|79325205;gi|15233587;gi|297804024	3;3;2	3;3;2	3;3;2	>gi|79325205|ref|NP_001031687.1| oxygen-evolving enhancer protein 3-1 [Arabidopsis thaliana];>gi|15233587|ref|NP_193860.1| oxygen-evolving enhancer protein 3-1 [Arabidopsis thaliana];>gi|297804024|ref|XP_002869896.1| PSBQ/PSBQ-1 [Arabidopsis lyrata subsp.	3	3	3	3	17	17	17	23.866	224	224;223;224	8.8224e-22	907300000	268687290	397680000	240920000	154	119;892;918	True;True;True	123;923;950	397;398;399;400;2858;2859;2860;2861;2937;2938;2939	1419;1420;1421;1422;1423;1424;1425;1426;1427;1428;1429;1430;1431;1432;1433;1434;1435;1436;1437;1438;1439;1440;1441;1442;1443;1444;1445;1446;1447;1448;1449;1450;1451;1452;1453;1454;1455;1456;1457;1458;1459;1460;1461;1462;1463;1464;1465;1466;1467;1468;1469;1470;29831;29832;29833;29834;29835;29836;29837;29838;29839;29840;29841;29842;29843;29844;29845;29846;29847;29848;29849;29850;29851;29852;29853;2…	1427;29953;31024
gi|15233613;gi|297800722;gi|30683038;gi|334186537;gi|334186539;gi|297830974;gi|334185547	gi|15233613;gi|297800722;gi|30683038;gi|334186537;gi|334186539	3;3;3;3;3;1;1	3;3;3;3;3;1;1	3;3;3;3;3;1;1	>gi|15233613|ref|NP_193224.1| cysteine synthase [Arabidopsis thaliana];>gi|297800722|ref|XP_002868245.1| O-acetylserine (thiol) lyase (oas-tl) isoform A1 [Arabidopsis lyrata subsp. lyrata];>gi|30683038|ref|NP_849386.1| cysteine synthase [Arabidopsis thalia	7	3	3	3	23.3	23.3	23.3	33.805	322	322;322;322;322;322;305;305	2.957e-08	11627000	11626300	0	0	155	300;387;470	True;True;True	313;404;488	991;1212;1421	5650;5651;10152;11997	5650;10152;11997
gi|15233980	gi|15233980	1	1	1	>gi|15233980|ref|NP_194208.1| ribonucleoprotein [Arabidopsis thaliana]	1	1	1	1	3.3	3.3	3.3	35.787	329	329	0.00090921	79905000	21626000	37601000	20678000	156	15	True	16	49;50;51;52	412;413;414;415;416;417;418;419;420;421;422;423;424;425;426;427;428;429;430;431;432;433;434;435;436;437;438;439;440;441;442;443;444;445;446;447;448;449;450;451;452;453;454;455;456;457;458;459;460;461;462;463;464;465;466;467;468;469;470;471;472;473;474	444
gi|15234036;gi|297798656;gi|186515763;gi|449450349;gi|449494541;gi|225444934;gi|460399143	gi|15234036;gi|297798656;gi|186515763	9;8;8;3;3;2;2	9;8;8;3;3;2;2	6;5;6;1;1;1;1	>gi|15234036|ref|NP_195027.1| glycine dehydrogenase [decarboxylating] 2 [Arabidopsis thaliana];>gi|297798656|ref|XP_002867212.1| hypothetical protein ARALYDRAFT_491390 [Arabidopsis lyrata subsp. lyrata];>gi|186515763|ref|NP_001119106.1| glycine dehydrogena	7	9	9	6	15.6	15.6	13.1	112.92	1037	1037;1037;976;1046;880;1046;1036	2.2399e-21	303070000	63443400	169452000	70175700	157	116;197;208;209;318;639;694;858;866	True;True;True;True;True;True;True;True;True	120;205;216;217;331;663;721;889;897	392;646;647;648;649;676;677;678;679;680;681;682;1031;1032;1841;1842;2039;2591;2612	1411;1412;1413;3077;3078;3079;3080;3081;3082;3083;3084;3085;3086;3087;3088;3089;3090;3091;3092;3093;3094;3095;3096;3097;3098;3099;3100;3101;3102;3103;3104;3105;3106;3107;3108;3109;3110;3111;3112;3113;3114;3115;3116;3117;3118;3119;3120;3448;3449;3450;3451;3452;3453;3454;3455;3456;3457;3458;3459;3460;3461;3462;3463;3464;3465;3466;5927;5928;14903;14904;14905;14906;15829;24688;24798	1412;3083;3450;3466;5927;14903;15829;24688;24798
gi|334186904;gi|15234875	gi|334186904;gi|15234875	2;2	2;2	2;2	>gi|334186904|ref|NP_001190831.1| acyl carrier protein 4 [Arabidopsis thaliana];>gi|15234875|ref|NP_194235.1| acyl carrier protein 4 [Arabidopsis thaliana]	2	2	2	2	30.2	30.2	30.2	15.938	149	149;137	0.00012446	2645500	2341200	304300	0	158	187;238	True;True	195;247	618;799;800	2929;2930;4251;4252;4253;4254	2930;4252
gi|15234913;gi|30686762;gi|30686768;gi|334186910;gi|297799484;gi|79325249	gi|15234913;gi|30686762;gi|30686768;gi|334186910;gi|297799484;gi|79325249	4;4;4;4;3;3	4;4;4;4;3;3	4;4;4;4;3;3	>gi|15234913|ref|NP_194240.1| Superoxide dismutase [Fe] [Arabidopsis thaliana];>gi|30686762|ref|NP_849440.1| Superoxide dismutase [Fe] [Arabidopsis thaliana];>gi|30686768|ref|NP_849441.1| Superoxide dismutase [Fe] [Arabidopsis thaliana];>gi|334186910|ref|N	6	4	4	4	40.6	40.6	40.6	23.791	212	212;212;212;212;215;186	2.4579e-35	108150000	25081900	56547000	26517600	159	9;586;701;740	True;True;True;True	9;10;609;729;730;769	29;30;1723;1724;1725;1726;1727;2055;2056;2057;2058;2059;2060;2061;2158	325;326;327;13735;13736;13737;13738;13739;13740;13741;13742;13743;13744;13745;13746;13747;13748;13749;13750;13751;13752;13753;13754;13755;13756;13757;13758;13759;13760;13761;13762;13763;13764;13765;13766;13767;13768;13769;13770;13771;13772;13773;13774;13775;13776;13777;13778;13779;13780;13781;13782;13783;13784;13785;13786;13787;13788;13789;13790;13791;13792;13793;13794;13795;13796;13797;13798;137…	327;13899;15947;16645	18;19	27;191
gi|15235002;gi|30692254;gi|30692258;gi|30692256	gi|15235002;gi|30692254;gi|30692258;gi|30692256	3;3;3;3	1;1;1;1	1;1;1;1	>gi|15235002|ref|NP_195637.1| glycine-rich RNA-binding protein 8 [Arabidopsis thaliana];>gi|30692254|ref|NP_849523.1| glycine-rich RNA-binding protein 8 [Arabidopsis thaliana];>gi|30692258|ref|NP_849525.1| glycine-rich RNA-binding protein 8 [Arabidopsis th	4	3	1	1	16.6	10.1	10.1	16.578	169	169;126;105;92	2.5371e-06	205930	205930	0	0	160	98;261;262	True;False;False	99;270;271	354;870;871;872;873;874	1344;4510;4511;4512;4513;4514;4515;4516;4517;4518;4519;4520;4521	1344;4515;4520
gi|15235282;gi|357114099;gi|357166417;gi|297798490	gi|15235282;gi|357114099;gi|357166417;gi|297798490	2;1;1;1	2;1;1;1	2;1;1;1	>gi|15235282|ref|NP_195146.1| D-3-phosphoglycerate dehydrogenase [Arabidopsis thaliana];>gi|357114099|ref|XP_003558838.1| PREDICTED: d-3-phosphoglycerate dehydrogenase, chloroplastic-like isoform 1 [Brachypodium distachyon];>gi|357166417|ref|XP_003580703.1	4	2	2	2	8.3	8.3	8.3	63.324	603	603;618;616;603	0.00031529	708150	708150	0	0	161	31;39	True;True	32;40	92;211	553;554;861	553;861
gi|79325185;gi|15235363;gi|30685040;gi|79325183;gi|334186727;gi|297804120;gi|334186729	gi|79325185;gi|15235363;gi|30685040;gi|79325183;gi|334186727;gi|297804120;gi|334186729	2;2;2;2;2;1;1	2;2;2;2;2;1;1	2;2;2;2;2;1;1	>gi|79325185|ref|NP_001031677.1| plasma-membrane associated cation-binding protein 1 [Arabidopsis thaliana];>gi|15235363|ref|NP_193759.1| plasma-membrane associated cation-binding protein 1 [Arabidopsis thaliana];>gi|30685040|ref|NP_849412.1| plasma-membra	7	2	2	2	10.2	10.2	10.2	24.712	226	226;225;225;225;167;224;166	1.5678e-104	120580000	35756651	48928000	35895000	162	847;859	True;True	878;890	2472;2473;2474;2592;2593;2594;2595;2596	24303;24304;24305;24306;24307;24308;24309;24310;24689;24690;24691;24692;24693;24694;24695;24696;24697;24698;24699;24700;24701;24702;24703;24704;24705;24706;24707;24708;24709;24710;24711;24712;24713;24714;24715;24716;24717;24718;24719;24720;24721;24722;24723;24724;24725;24726;24727;24728;24729;24730;24731;24732;24733	24303;24702
gi|297813785;gi|15235388;gi|15235390;gi|15235386;gi|297813783;gi|15235383;gi|297813787	gi|297813785;gi|15235388;gi|15235390;gi|15235386;gi|297813783;gi|15235383;gi|297813787	1;1;1;1;1;1;1	1;1;1;1;1;1;1	1;1;1;1;1;1;1	>gi|297813785|ref|XP_002874776.1| hypothetical protein ARALYDRAFT_911648 [Arabidopsis lyrata subsp. lyrata];>gi|15235388|ref|NP_192986.1| bifunctional inhibitor/lipid-transfer protein/seed storage 2S albumin-like protein [Arabidopsis thaliana];>gi|15235390	7	1	1	1	12.4	12.4	12.4	19.11	186	186;182;177;168;168;161;150	0.0050377	639590	238530	401060	0	163	57	True	58	249;250	991;992;993;994	993
gi|15235401;gi|15227063;gi|297809899	gi|15235401	3;1;1	3;1;1	3;1;1	>gi|15235401|ref|NP_192161.1| glutathione S-transferase PM24 [Arabidopsis thaliana]	3	3	3	3	25	25	25	24.128	212	212;212;212	1.7733e-32	117130000	5320700	90363000	21449680	164	560;653;822	True;True;True	579;677;853	1667;1668;1877;1878;1879;1880;1881;1882;1883;2411;2412;2413	13634;13635;13636;15035;15036;15037;15038;15039;15040;15041;15042;23623;23624;23625;23626;23627;23628;23629;23630;23631;23632;23633;23634;23635;23636;23637;23638;23639;23640;23641;23642;23643;23644;23645;23646	13634;15038;23630
gi|15235527;gi|297799088	gi|15235527	3;1	3;1	3;1	>gi|15235527|ref|NP_194630.1| enoyl-CoA hydratase/3-hydroxyacyl-CoA dehydrogenase [Arabidopsis thaliana]	2	3	3	3	9.8	9.8	9.8	77.857	721	721;721	1.8787e-05	841300	173250	668050	0	165	434;771;775	True;True;True	452;802;806	1333;2293;2294;2301	11475;11476;11477;11478;11479;21249;21250;21251;21252;21253;21254;21255;21256;21257;21258;21259;21260;21261;21262;21263;21264;21265;21266;21267;21268;21269;21279	11476;21259;21279
gi|15235745;gi|297798076	gi|15235745;gi|297798076	2;2	2;2	2;2	>gi|15235745|ref|NP_195506.1| glycine hydroxymethyltransferase [Arabidopsis thaliana];>gi|297798076|ref|XP_002866922.1| hypothetical protein ARALYDRAFT_490821 [Arabidopsis lyrata subsp. lyrata]	2	2	2	2	8.7	8.7	8.7	57.4	517	517;517	3.183e-13	16899000	752900	10845900	5299800	166	85;502	True;True	86;520	326;1528;1529;1530	1249;12448;12449;12450;12451;12452;12453;12454;12455;12456;12457;12458;12459;12460;12461;12462;12463;12464;12465;12466;12467;12468;12469	1249;12459
gi|297611783;gi|15236375;gi|212722456;gi|297800886	gi|297611783;gi|15236375;gi|212722456;gi|297800886	1;1;1;1	1;1;1;1	1;1;1;1	>gi|297611783|ref|NP_001067846.2| Os11g0455800, partial [Oryza sativa Japonica Group];>gi|15236375|ref|NP_193129.1| serine hydroxymethyltransferase 4 [Arabidopsis thaliana];>gi|212722456|ref|NP_001131153.1| uncharacterized protein LOC100192461 [Zea mays];>	4	1	1	1	7.4	7.4	7.4	55.878	497	497;471;471;471	0.0015709	661470	661470	0	0	167	788	True	819	2337	21860;21861	21860
gi|15236390;gi|334186834;gi|297799692;gi|224053899;gi|224074923;gi|225426416;gi|356527628;gi|357520447;gi|449452320;gi|356513391;gi|79325233	gi|15236390;gi|334186834;gi|297799692;gi|224053899;gi|224074923;gi|225426416;gi|356527628;gi|357520447;gi|449452320;gi|356513391;gi|79325233	2;2;2;1;1;1;1;1;1;1;1	2;2;2;1;1;1;1;1;1;1;1	2;2;2;1;1;1;1;1;1;1;1	>gi|15236390|ref|NP_194041.1| glutamate-cysteine ligase [Arabidopsis thaliana];>gi|334186834|ref|NP_001190808.1| glutamate-cysteine ligase [Arabidopsis thaliana];>gi|297799692|ref|XP_002867730.1| hypothetical protein ARALYDRAFT_492552 [Arabidopsis lyrata s	11	2	2	2	5.9	5.9	5.9	58.562	522	522;522;520;526;526;526;518;508;508;504;477	5.7098e-07	31650000	112250	31539000	0	168	76;150	True;True	77;157	304;475;476	1143;1979;1980	1143;1979
gi|15236483;gi|42572847;gi|334186406;gi|334186408	gi|15236483;gi|42572847;gi|334186406;gi|334186408	1;1;1;1	1;1;1;1	1;1;1;1	>gi|15236483|ref|NP_192579.1| L-ascorbate peroxidase [Arabidopsis thaliana];>gi|42572847|ref|NP_974520.1| L-ascorbate peroxidase [Arabidopsis thaliana];>gi|334186406|ref|NP_001078356.2| L-ascorbate peroxidase [Arabidopsis thaliana];>gi|334186408|ref|NP_001	4	1	1	1	6.7	6.7	6.7	40.407	372	372;372;371;346	0.00036854	580050	580050	0	0	169	915	True	947	2933	30991;30992	30992
gi|15236566	gi|15236566	3	3	2	>gi|15236566|ref|NP_194098.1| SRPBCC ligand-binding domain-containing protein [Arabidopsis thaliana]	1	3	3	2	36.4	36.4	27.8	17.518	151	151	5.3739e-53	599010000	160403500	268100000	170510000	170	75;633;782	True;True;True	76;657;813	300;301;302;303;1827;1828;2316;2317;2318;2319;2320;2321;2322	1086;1087;1088;1089;1090;1091;1092;1093;1094;1095;1096;1097;1098;1099;1100;1101;1102;1103;1104;1105;1106;1107;1108;1109;1110;1111;1112;1113;1114;1115;1116;1117;1118;1119;1120;1121;1122;1123;1124;1125;1126;1127;1128;1129;1130;1131;1132;1133;1134;1135;1136;1137;1138;1139;1140;1141;1142;14689;14690;21422;21423;21424;21425;21426;21427;21428;21429;21430;21431;21432;21433;21434;21435;21436;21437;21438;…	1122;14689;21584
gi|15236667	gi|15236667	1	1	1	>gi|15236667|ref|NP_192634.1| Phosphate-responsive 1 family protein [Arabidopsis thaliana]	1	1	1	1	6.7	6.7	6.7	33.599	314	314	0.0008622	110000	0	110000	0	171	553	True	572	1654	13530;13531;13532;13533;13534;13535	13532
gi|15236678	gi|15236678	1	1	1	>gi|15236678|ref|NP_192640.1| ascorbate peroxidase 4 [Arabidopsis thaliana]	1	1	1	1	5.2	5.2	5.2	37.934	349	349	4.3344e-06	98999000	20931000	51558000	26509000	172	17	True	18	54;55;56;57	476;477;478;479;480;481;482;483;484;485;486;487;488;489;490;491	478
gi|15236768;gi|79325271;gi|297803442;gi|224056853;gi|225463506;gi|356552422;gi|357495213	gi|15236768;gi|79325271;gi|297803442	3;3;2;1;1;1;1	3;3;2;1;1;1;1	3;3;2;1;1;1;1	>gi|15236768|ref|NP_194383.1| fructose-bisphosphate aldolase, class I [Arabidopsis thaliana];>gi|79325271|ref|NP_001031721.1| fructose-bisphosphate aldolase, class I [Arabidopsis thaliana];>gi|297803442|ref|XP_002869605.1| hypothetical protein ARALYDRAFT_4	7	3	3	3	15.4	15.4	15.4	38.293	358	358;358;358;357;357;357;357	7.1475e-06	700260	700260	0	0	173	93;179;766	True;True;True	94;187;797	340;606;2277;2278	1320;1321;1322;2911;21069;21070	1321;2911;21070
gi|15237059;gi|297804102;gi|225452282;gi|359488736;gi|359488738;gi|224053971;gi|449529128;gi|356508726;gi|356513781;gi|356516623;gi|449440632;gi|297791347;gi|224074859;gi|460391817;gi|357461757;gi|225456880;gi|470141330;gi|470126342;gi|460381061;gi|357149925;gi|297721387;gi|226533100;gi|242062202;gi|226508704;gi|168039355;gi|255540493;gi|108773086;gi|383930354;gi|41179007;gi|459314785;gi|10877334…	gi|15237059;gi|297804102;gi|225452282;gi|359488736;gi|359488738;gi|224053971;gi|449529128;gi|356508726;gi|356513781;gi|356516623;gi|449440632;gi|297791347;gi|224074859	3;3;2;2;2;2;2;2;2;2;2;2;2;1;1;1;1;1;1;1;1;1;1;1;1;1;1;1;1;1;1;1;1;1;1;1;1;1;1;1;1;1;1;1;1;1;1;1;1;1	3;3;2;2;2;2;2;2;2;2;2;2;2;1;1;1;1;1;1;1;1;1;1;1;1;1;1;1;1;1;1;1;1;1;1;1;1;1;1;1;1;1;1;1;1;1;1;1;1;1	3;3;2;2;2;2;2;2;2;2;2;2;2;1;1;1;1;1;1;1;1;1;1;1;1;1;1;1;1;1;1;1;1;1;1;1;1;1;1;1;1;1;1;1;1;1;1;1;1;1	>gi|15237059|ref|NP_193769.1| Elongation factor Tu [Arabidopsis thaliana];>gi|297804102|ref|XP_002869935.1| chloroplast elongation factor tub [Arabidopsis lyrata subsp. lyrata];>gi|225452282|ref|XP_002271032.1| PREDICTED: elongation factor Tu, chloroplasti	50	3	3	3	13	13	13	51.63	476	476;476;487;487;487;483;482;480;479;479;478;478;425;518;489;486;482;481;477;471;467;466;466;465;462;460;419;418;418;418;410;410;410;410;410;410;409;409;409;409;409;409;409;409;409;409;409;406;393;213	1.5446e-10	23693000	6496420	11717780	5479100	174	373;569;605	True;True;True	389;588;628	1173;1684;1768;1769;1770;1771	9065;13656;13657;13658;14082;14083;14084;14085;14086;14087;14088;14089;14090;14091;14092;14093;14094;14095;14096;14097;14098;14099;14100;14101;14102;14103;14104;14105;14106;14107;14108;14109;14110;14111;14112;14113;14114;14115;14116;14117;14118;14119;14120;14121;14122;14123;14124	9065;13657;14110
gi|15237225;gi|470123459;gi|225423755;gi|357473927;gi|297808307	gi|15237225;gi|470123459;gi|225423755;gi|357473927;gi|297808307	2;1;1;1;1	2;1;1;1;1	2;1;1;1;1	>gi|15237225|ref|NP_197703.1| photosystem II stability/assembly factor HCF136 [Arabidopsis thaliana];>gi|470123459|ref|XP_004297743.1| PREDICTED: photosystem II stability/assembly factor HCF136, chloroplastic-like [Fragaria vesca subsp. vesca];>gi|22542375	5	2	2	2	9.4	9.4	9.4	44.103	403	403;406;404;396;393	1.2051e-11	278140	197620	80523	0	175	624;755	True;True	648;786	1816;1817;2195;2196	14676;14677;16799;16800	14676;16799
gi|15241592;gi|297806865;gi|15237260;gi|186524998	gi|15241592;gi|297806865;gi|15237260;gi|186524998	1;1;1;1	1;1;1;1	1;1;1;1	>gi|15241592|ref|NP_196447.1| Succinyl-CoA ligase [GDP-forming] subunit alpha-1 [Arabidopsis thaliana];>gi|297806865|ref|XP_002871316.1| hypothetical protein ARALYDRAFT_487662 [Arabidopsis lyrata subsp. lyrata];>gi|15237260|ref|NP_197716.1| Succinyl-CoA li	4	1	1	1	8.4	8.4	8.4	36.151	347	347;347;341;297	5.5752e-05	3229600	2351100	878510	0	176	218	True	227	707;708;709;710	3556;3557;3558;3559;3560;3561;3562	3557
gi|224138170;gi|255559537;gi|255581574;gi|15237617	gi|224138170;gi|255559537;gi|255581574;gi|15237617	1;1;1;1	1;1;1;1	1;1;1;1	>gi|224138170|ref|XP_002322747.1| predicted protein [Populus trichocarpa];>gi|255559537|ref|XP_002520788.1| ribosomal protein S28, putative [Ricinus communis];>gi|255581574|ref|XP_002531592.1| ribosomal protein S28, putative [Ricinus communis];>gi|15237617	4	1	1	1	18.5	18.5	18.5	7.5227	65	65;65;65;64	3.934e-09	2908600	0	0	2908600	177	159	True	166	489	2064	2064
gi|15237736;gi|297797477	gi|15237736;gi|297797477	3;3	3;3	3;3	>gi|15237736|ref|NP_201262.1| beta-D-xylosidase 4 [Arabidopsis thaliana];>gi|297797477|ref|XP_002866623.1| beta-xylosidase 4 [Arabidopsis lyrata subsp. lyrata]	2	3	3	3	9.4	9.4	9.4	84.307	784	784;784	1.3491e-10	2147600	2147600	0	0	178	493;576;736	True;True;True	511;596;765	1493;1700;2149;2150	12215;13681;16630;16631;16632	12215;13681;16631
gi|15237888;gi|297811835;gi|297811839;gi|15237890	gi|15237888;gi|297811835;gi|297811839;gi|15237890	1;1;1;1	1;1;1;1	1;1;1;1	>gi|15237888|ref|NP_197199.1| 2-alkenal reductase [Arabidopsis thaliana];>gi|297811835|ref|XP_002873801.1| AT-AER [Arabidopsis lyrata subsp. lyrata];>gi|297811839|ref|XP_002873803.1| hypothetical protein ARALYDRAFT_909687 [Arabidopsis lyrata subsp. lyrata]	4	1	1	1	7.2	7.2	7.2	38.133	345	345;345;345;343	0.0020836	15926000	0	8417800	7508000	179	398	True	415	1230;1231;1232	10187;10188;10189;10190;10191;10192	10191
gi|15237947;gi|30686293;gi|15228498;gi|297811877;gi|297832968;gi|168057301;gi|449456208;gi|449496362;gi|357159925;gi|168014649;gi|212275097;gi|212275438;gi|255571289;gi|356500997;gi|115480571;gi|356553237;gi|225431563;gi|242045532;gi|359476943;gi|357491787;gi|460409628;gi|460388353;gi|302786016;gi|356539785;gi|357491785;gi|115443819;gi|242063792;gi|357144620;gi|460409630;gi|302760535;gi|357460697	gi|15237947;gi|30686293;gi|15228498;gi|297811877;gi|297832968;gi|168057301;gi|449456208;gi|449496362;gi|357159925;gi|168014649;gi|212275097;gi|212275438;gi|255571289;gi|356500997;gi|115480571;gi|356553237;gi|225431563;gi|242045532;gi|359476943	4;4;3;3;3;2;2;2;2;2;2;2;2;2;2;2;2;2;2;1;1;1;1;1;1;1;1;1;1;1;1	4;4;3;3;3;2;2;2;2;2;2;2;2;2;2;2;2;2;2;1;1;1;1;1;1;1;1;1;1;1;1	4;4;3;3;3;2;2;2;2;2;2;2;2;2;2;2;2;2;2;1;1;1;1;1;1;1;1;1;1;1;1	>gi|15237947|ref|NP_197233.1| UTP--glucose-1-phosphate uridylyltransferase 1 [Arabidopsis thaliana];>gi|30686293|ref|NP_850837.1| UTP--glucose-1-phosphate uridylyltransferase 1 [Arabidopsis thaliana];>gi|15228498|ref|NP_186975.1| putative UTP--glucose-1-ph	31	4	4	4	15.3	15.3	15.3	51.919	470	470;390;469;469;469;516;476;476;475;474;473;473;470;470;469;469;465;462;455;478;477;477;475;475;470;467;467;467;460;459;235	9.9123e-25	84648000	5617860	52618000	26412250	180	74;112;813;838	True;True;True;True	75;116;844;869	299;383;384;385;2388;2389;2390;2454;2455;2456	1085;1391;1392;1393;1394;1395;1396;1397;1398;1399;1400;1401;1402;1403;23443;23444;23445;24233;24234;24235;24236;24237;24238;24239;24240	1085;1393;23445;24235
gi|15238217;gi|297806439	gi|15238217;gi|297806439	2;1	2;1	2;1	>gi|15238217|ref|NP_196079.1| sulfite reductase [Arabidopsis thaliana];>gi|297806439|ref|XP_002871103.1| hypothetical protein ARALYDRAFT_908346 [Arabidopsis lyrata subsp. lyrata]	2	2	2	2	3.4	3.4	3.4	71.949	642	642;642	0.00039885	13094000	0	12895000	199110	181	773;791	True;True	804;822	2296;2342	21272;21273;21274;21866	21273;21866
gi|15238933	gi|15238933	1	1	1	>gi|15238933|ref|NP_199641.1| glucose-1-phosphate adenylyltransferase small subunit [Arabidopsis thaliana]	1	1	1	1	5	5	5	56.65	520	520	0.0056844	305690	305690	0	0	182	629	True	653	1822	14682;14683;14684	14684
gi|15239136;gi|297795165;gi|224062067	gi|15239136	4;1;1	4;1;1	4;1;1	>gi|15239136|ref|NP_199112.1| thioredoxin H3 [Arabidopsis thaliana]	3	4	4	4	40.7	40.7	40.7	13.109	118	118;117;116	9.318e-10	317410000	76185000	139381000	101850000	183	1;227;336;836	True;True;True;True	1;236;349;867	4;5;737;738;739;740;1080;1081;1082;2448;2449;2450;2451	41;42;43;3844;3845;3846;3847;3848;3849;3850;3851;3852;3853;3854;3855;3856;3857;3858;3859;3860;3861;3862;3863;3864;3865;3866;3867;3868;3869;3870;3871;3872;3873;3874;3875;3876;3877;3878;3879;3880;3881;3882;3883;3884;3885;3886;3887;3888;3889;3890;3891;3892;3893;3894;3895;3896;3897;3898;3899;3900;3901;3902;3903;3904;3905;3906;3907;3908;3909;3910;3911;3912;3913;3914;3915;3916;3917;3918;3919;3920;3921;…	43;3860;6566;24221
gi|15239146;gi|297807205;gi|470134034	gi|15239146;gi|297807205	3;3;1	3;3;1	3;3;1	>gi|15239146|ref|NP_196728.1| malate dehydrogenase (oxaloacetate-decarboxylating)(NADP+) [Arabidopsis thaliana];>gi|297807205|ref|XP_002871486.1| NADP-malic enzyme 2 [Arabidopsis lyrata subsp. lyrata]	3	3	3	3	12.2	12.2	12.2	64.412	588	588;588;637	4.1625e-06	14506000	246970	14259290	0	184	444;819;913	True;True;True	462;850;945	1350;2406;2931	11516;11517;23618;30988;30989	11517;23618;30988
gi|15239406;gi|186526986;gi|186527016;gi|297805202;gi|30692947;gi|334188040;gi|334188042;gi|186526990;gi|357507861;gi|357507859;gi|449442663;gi|449485338;gi|356531866;gi|356568529;gi|115459134;gi|226491816;gi|470132627;gi|255547472;gi|460409293;gi|357164381;gi|242076318;gi|449530279;gi|449434056;gi|356558001;gi|302848842;gi|224101253;gi|224109186;gi|356532849;gi|224124838;gi|255587640;gi|29760912…	gi|15239406;gi|186526986;gi|186527016;gi|297805202;gi|30692947;gi|334188040;gi|334188042;gi|186526990	5;5;5;5;5;5;5;4;2;2;1;1;1;1;1;1;1;1;1;1;1;1;1;1;1;1;1;1;1;1;1;1;1;1;1;1;1;1;1;1	5;5;5;5;5;5;5;4;2;2;1;1;1;1;1;1;1;1;1;1;1;1;1;1;1;1;1;1;1;1;1;1;1;1;1;1;1;1;1;1	5;5;5;5;5;5;5;4;2;2;1;1;1;1;1;1;1;1;1;1;1;1;1;1;1;1;1;1;1;1;1;1;1;1;1;1;1;1;1;1	>gi|15239406|ref|NP_198495.1| haloacid dehalogenase-like hydrolase domain-containing protein [Arabidopsis thaliana];>gi|186526986|ref|NP_001119316.1| 2-phosphoglycolate phosphatase 1 [Arabidopsis thaliana];>gi|186527016|ref|NP_001119318.1| haloacid dehalog	40	5	5	5	30.4	30.4	30.4	39.761	362	362;362;362;362;362;362;362;332;385;367;376;376;369;368;365;363;361;360;360;359;356;349;348;347;333;321;308;306;304;304;303;302;302;301;301;300;299;255;249;171	2.1455e-14	125110000	23946900	74524000	26643100	185	108;173;185;413;724	True;True;True;True;True	111;180;193;431;753	374;527;528;529;530;615;1264;1265;1266;1267;1268;1269;2114	1381;1382;2718;2719;2720;2721;2722;2723;2724;2725;2726;2727;2728;2729;2730;2731;2732;2926;10512;10513;10514;10515;10516;10517;10518;10519;10520;16520	1381;2722;2926;10518;16520
gi|15239684;gi|297812109;gi|357511621;gi|255548169;gi|356503982;gi|356571037;gi|359479997	gi|15239684;gi|297812109;gi|357511621;gi|255548169;gi|356503982;gi|356571037;gi|359479997	2;2;1;1;1;1;1	2;2;1;1;1;1;1	2;2;1;1;1;1;1	>gi|15239684|ref|NP_197423.1| glucose-1-phosphate adenylyltransferase large subunit 1 [Arabidopsis thaliana];>gi|297812109|ref|XP_002873938.1| hypothetical protein ARALYDRAFT_488807 [Arabidopsis lyrata subsp. lyrata];>gi|357511621|ref|XP_003626099.1| Gluco	7	2	2	2	5.6	5.6	5.6	57.673	522	522;522;546;528;528;528;514	0.00056806	219250	219250	0	0	186	580;750	True;True	601;780	1712;1713;2184	13698;13699;13700;16785;16786	13698;16786
gi|255563713;gi|449470423;gi|449531549;gi|225444377;gi|297792939;gi|356536043;gi|356575807;gi|224078686;gi|224116086;gi|357474791;gi|15239735;gi|351725081;gi|351724741;gi|224115244	gi|255563713;gi|449470423;gi|449531549;gi|225444377;gi|297792939;gi|356536043;gi|356575807;gi|224078686;gi|224116086;gi|357474791;gi|15239735;gi|351725081;gi|351724741;gi|224115244	1;1;1;1;1;1;1;1;1;1;1;1;1;1	1;1;1;1;1;1;1;1;1;1;1;1;1;1	1;1;1;1;1;1;1;1;1;1;1;1;1;1	>gi|255563713|ref|XP_002522858.1| electron transfer flavoprotein-ubiquinone oxidoreductase, putative [Ricinus communis];>gi|449470423|ref|XP_004152916.1| PREDICTED: thiamine thiazole synthase, chloroplastic-like [Cucumis sativus];>gi|449531549|ref|XP_00417	14	1	1	1	3.6	3.6	3.6	37.892	359	359;359;359;355;352;351;351;350;350;350;349;349;345;324	0.0012832	54798000	10853330	30437000	13508000	187	467	True	485	1407;1408;1409;1410;1411	11889;11890;11891;11892;11893;11894;11895;11896;11897;11898;11899;11900;11901;11902;11903;11904;11905;11906;11907;11908;11909;11910;11911;11912;11913;11914;11915;11916;11917;11918;11919;11920;11921;11922;11923;11924;11925	11920
gi|15240009;gi|297794353;gi|334188676	gi|15240009;gi|297794353;gi|334188676	2;2;2	2;2;2	2;2;2	>gi|15240009|ref|NP_201454.1| aldose 1-epimerase family protein [Arabidopsis thaliana];>gi|297794353|ref|XP_002865061.1| aldose 1-epimerase family protein [Arabidopsis lyrata subsp. lyrata];>gi|334188676|ref|NP_001190635.1| aldose 1-epimerase family protei	3	2	2	2	12.1	12.1	12.1	33.692	307	307;307;307	0.0016183	694510	694510	0	0	188	519;803	True;True	537;834	1588;2369	13386;13387;21989	13387;21989
gi|15240013;gi|297797739;gi|15230324;gi|297819782;gi|212276009;gi|357111487;gi|168021458;gi|168008397;gi|168059196;gi|357111489;gi|226506316	gi|15240013;gi|297797739;gi|15230324;gi|297819782	3;3;2;2;1;1;1;1;1;1;1	3;3;2;2;1;1;1;1;1;1;1	3;3;2;2;1;1;1;1;1;1;1	>gi|15240013|ref|NP_201458.1| oxygen-evolving enhancer protein 1-1 [Arabidopsis thaliana];>gi|297797739|ref|XP_002866754.1| oxygen-evolving enhancer 33 [Arabidopsis lyrata subsp. lyrata];>gi|15230324|ref|NP_190651.1| oxygen-evolving enhancer protein 1-2 [A	11	3	3	3	9.3	9.3	9.3	35.142	332	332;332;331;331;335;330;327;326;326;232;230	1.122e-08	228300000	68564000	82375000	77361000	189	210;253;825	True;True;True	218;262;856	683;684;685;686;851;852;2419;2420;2421;2422	3467;3468;3469;3470;3471;3472;3473;3474;3475;3476;3477;3478;3479;3480;3481;3482;3483;3484;3485;3486;3487;3488;3489;3490;3491;3492;3493;3494;3495;3496;3497;3498;3499;3500;3501;3502;3503;3504;3505;3506;3507;3508;3509;3510;3511;3512;4464;4465;23680;23681;23682;23683;23684;23685;23686;23687;23688;23689;23690;23691;23692;23693;23694;23695;23696;23697;23698;23699;23700;23701;23702;23703;23704;23705;237…	3503;4464;23949
gi|334188186;gi|15240054;gi|297795015;gi|449445644;gi|449487339	gi|334188186;gi|15240054;gi|297795015;gi|449445644;gi|449487339	1;1;1;1;1	1;1;1;1;1	1;1;1;1;1	>gi|334188186|ref|NP_001190468.1| alcohol dehydrogenase class-3 [Arabidopsis thaliana];>gi|15240054|ref|NP_199207.1| alcohol dehydrogenase class-3 [Arabidopsis thaliana];>gi|297795015|ref|XP_002865392.1| glutathione-dependent formaldehyde dehydrogenase [Ar	5	1	1	1	6.1	6.1	6.1	42.043	391	391;379;379;379;349	0.0045174	699670	699670	0	0	190	780	True	811	2311	21353	21353
gi|15240250;gi|297797095;gi|30697525;gi|470126730;gi|449439289;gi|449486996;gi|225457361;gi|356511994;gi|357113872;gi|303280253;gi|255547345;gi|167998340;gi|168014625	gi|15240250;gi|297797095;gi|30697525;gi|470126730;gi|449439289;gi|449486996;gi|225457361;gi|356511994;gi|357113872;gi|303280253;gi|255547345;gi|167998340;gi|168014625	2;2;2;2;1;1;1;1;1;1;1;1;1	2;2;2;2;1;1;1;1;1;1;1;1;1	2;2;2;2;1;1;1;1;1;1;1;1;1	>gi|15240250|ref|NP_200949.1| D-ribulose-5-phosphate-3-epimerase [Arabidopsis thaliana];>gi|297797095|ref|XP_002866432.1| hypothetical protein ARALYDRAFT_919384 [Arabidopsis lyrata subsp. lyrata];>gi|30697525|ref|NP_851240.1| D-ribulose-5-phosphate-3-epime	13	2	2	2	13.5	13.5	13.5	30.008	281	281;281;281;281;283;283;282;280;274;270;264;243;243	6.1914e-09	30517000	13246000	0	17270700	191	319;797	True;True	332;828	1033;1034;2352;2353	5929;5930;21927;21928	5930;21928
gi|15240641	gi|15240641	1	1	1	>gi|15240641|ref|NP_199836.1| chloroplast RNA-binding protein 31B [Arabidopsis thaliana]	1	1	1	1	9.7	9.7	9.7	31.869	289	289	0.0020098	210930	210930	0	0	192	260	True	269	869	4508;4509	4508
gi|15240901;gi|15240903;gi|186527416;gi|79329200	gi|15240901;gi|15240903;gi|186527416;gi|79329200	10;10;9;9	10;10;9;9	3;3;3;3	>gi|15240901|ref|NP_198657.1| ribulose bisphosphate carboxylase small chain 3B [Arabidopsis thaliana];>gi|15240903|ref|NP_198658.1| ribulose bisphosphate carboxylase small chain 2B [Arabidopsis thaliana];>gi|186527416|ref|NP_001119331.1| ribulose bisphosph	4	10	10	3	60.2	60.2	20.4	20.284	181	181;181;186;174	2.7453e-159	15309000000	3746148430	7503274200	4059561000	193	164;194;201;367;414;426;497;608;868;880	True;True;True;True;True;True;True;True;True;True	171;202;209;381;432;444;515;631;899;911	501;502;503;504;505;636;637;638;639;640;641;642;643;658;659;660;661;1150;1151;1152;1153;1270;1271;1272;1273;1306;1307;1308;1309;1310;1508;1509;1510;1511;1512;1513;1514;1515;1516;1774;1775;1776;1777;1778;2614;2632;2633;2634;2635;2636;2637;2638;2639;2640;2641;2642;2643;2644;2645;2646;2647;2648;2649;2650;2651;2652;2653;2654;2655;2656;2657;2658;2659;2660;2661;2662;2663;2664;2665;2666;2667;2668;2669;2…	2234;2235;2236;2237;2238;2239;2240;2241;2242;2243;2244;2245;2246;2247;2248;2249;2250;2251;2252;2253;2254;2255;2256;2257;2258;2259;2260;2261;2262;2263;2264;2265;2266;2267;2268;2269;2270;2271;2272;2273;2274;2275;2276;2277;2278;2279;2280;2281;2282;2283;2284;2285;2286;2287;2288;2289;2290;2291;2292;2293;2294;2295;2296;2297;2298;2299;2300;2301;2302;2303;2304;2305;2306;2307;2308;2309;2310;2311;2312;2313…
11;27612;27613;27614;27615;27616;27617;27618;27619;27620;27621;27622;27623;27624;27625;27626;27627;27628;27629;27630;27631;27632;27633;27634;27635;27636;27637;27638;27639;27640;27641;27642;27643;27644;27645;27646;27647;27648;27649;27650;27651;27652;27653;27654;27655;27656;27657;27658;27659;27660;27661;27662;27663;27664;27665;27666;27667;27668;27669;27670;27671;27672;27673;27674;27675;27676;27677;…	2284;2996;3135;7037;10606;11255;12305;14201;24802;28257																	0	0	0
gi|15240912;gi|297801782;gi|297801784	gi|15240912;gi|297801782;gi|297801784	8;6;6	1;1;1	1;1;1	>gi|15240912|ref|NP_198659.1| ribulose bisphosphate carboxylase small chain 1B [Arabidopsis thaliana];>gi|297801782|ref|XP_002868775.1| ribulose bisphosphate carboxylase small chain 1B [Arabidopsis lyrata subsp. lyrata];>gi|297801784|ref|XP_002868776.1| ri	3	8	1	1	49.7	9.9	9.9	20.286	181	181;181;181	2.931e-105	242310000	59789000	111523000	71001000	194	164;194;201;367;417;497;868;880	False;False;False;False;True;False;False;False	171;202;209;381;435;515;899;911	501;502;503;504;505;636;637;638;639;640;641;642;643;658;659;660;661;1150;1151;1152;1153;1284;1285;1286;1287;1508;1509;1510;1511;1512;1513;1514;1515;1516;2614;2632;2633;2634;2635;2636;2637;2638;2639;2640;2641;2642;2643;2644;2645;2646;2647;2648;2649;2650;2651;2652;2653;2654;2655;2656;2657;2658;2659;2660;2661;2662;2663;2664;2665;2666;2667;2668;2669;2670;2671;2672;2673;2674;2675;2676;2677;2678;2679;2…	2234;2235;2236;2237;2238;2239;2240;2241;2242;2243;2244;2245;2246;2247;2248;2249;2250;2251;2252;2253;2254;2255;2256;2257;2258;2259;2260;2261;2262;2263;2264;2265;2266;2267;2268;2269;2270;2271;2272;2273;2274;2275;2276;2277;2278;2279;2280;2281;2282;2283;2284;2285;2286;2287;2288;2289;2290;2291;2292;2293;2294;2295;2296;2297;2298;2299;2300;2301;2302;2303;2304;2305;2306;2307;2308;2309;2310;2311;2312;2313…
13;28014;28015;28016;28017;28018;28019;28020;28021;28022;28023;28024;28025;28026;28027;28028;28029;28030;28031;28032;28033;28034;28035;28036;28037;28038;28039;28040;28041;28042;28043;28044;28045;28046;28047;28048;28049;28050;28051;28052;28053;28054;28055;28056;28057;28058;28059;28060;28061;28062;28063;28064;28065;28066;28067;28068;28069;28070;28071;28072;28073;28074;28075;28076;28077;28078;28079;…	2284;2996;3135;7037;10953;12305;24802;28257																	0	0	0
gi|15240939;gi|297812971	gi|15240939;gi|297812971	1;1	1;1	1;1	>gi|15240939|ref|NP_198099.1| seryl-tRNA synthetase [Arabidopsis thaliana];>gi|297812971|ref|XP_002874369.1| seryl-tRNA synthetase [Arabidopsis lyrata subsp. lyrata]	2	1	1	1	4.2	4.2	4.2	51.628	451	451;451	8.0954e-06	14674000	0	9505400	5168400	195	499	True	517	1520;1521;1522	12407;12408;12409;12410	12409
gi|334188442;gi|15241113;gi|15241115;gi|297793079	gi|334188442;gi|15241113;gi|15241115;gi|297793079	1;1;1;1	1;1;1;1	1;1;1;1	>gi|334188442|ref|NP_001190553.1| heat shock protein 81-2 [Arabidopsis thaliana];>gi|15241113|ref|NP_200412.1| heat shock protein 81-3 [Arabidopsis thaliana];>gi|15241115|ref|NP_200414.1| heat shock protein 81-2 [Arabidopsis thaliana];>gi|297793079|ref|XP_	4	1	1	1	2.7	2.7	2.7	83.126	728	728;699;699;685	0.0029852	281550	281550	0	0	196	290	True	303	962	5468	5468
gi|15241338;gi|79327847;gi|297807447;gi|297852060;gi|15220167;gi|297842809;gi|15221631;gi|79327837	gi|15241338;gi|79327847;gi|297807447;gi|297852060;gi|15220167;gi|297842809;gi|15221631;gi|79327837	2;2;1;1;1;1;1;1	2;2;1;1;1;1;1;1	2;2;1;1;1;1;1;1	>gi|15241338|ref|NP_196924.1| 3-isopropylmalate dehydrogenase 3 [Arabidopsis thaliana];>gi|79327847|ref|NP_001031880.1| 3-isopropylmalate dehydrogenase 3 [Arabidopsis thaliana];>gi|297807447|ref|XP_002871607.1| hypothetical protein ARALYDRAFT_488253 [Arabi	8	2	2	2	7.1	7.1	7.1	44.161	409	409;388;412;406;405;405;404;300	2.6215e-05	16100000	7577700	0	8522000	197	55;503	True;True	56;521	243;244;1531;1532	966;967;12470;12471	967;12471
gi|15241492	gi|15241492	1	1	1	>gi|15241492|ref|NP_196982.1| Formate dehydrogenase [Arabidopsis thaliana]	1	1	1	1	7	7	7	42.409	384	384	0.00021314	564910	564910	0	0	198	590	True	613	1737	13942	13942
gi|15241844;gi|30693962;gi|297839993;gi|30693966;gi|297801364;gi|356513251;gi|356523657;gi|351721170;gi|255070073;gi|303273248;gi|297849198	gi|15241844;gi|30693962;gi|297839993;gi|30693966;gi|297801364;gi|356513251;gi|356523657;gi|351721170;gi|255070073;gi|303273248;gi|297849198	2;2;2;2;1;1;1;1;1;1;1	2;2;2;2;1;1;1;1;1;1;1	2;2;2;2;1;1;1;1;1;1;1	>gi|15241844|ref|NP_198206.1| Luminal-binding protein 1 [Arabidopsis thaliana];>gi|30693962|ref|NP_851119.1| Luminal-binding protein 2 [Arabidopsis thaliana];>gi|297839993|ref|XP_002887878.1| hypothetical protein ARALYDRAFT_892955 [Arabidopsis lyrata subsp	11	2	2	2	5.1	5.1	5.1	73.628	669	669;668;662;613;668;668;667;666;660;659;646	0.0016199	288620	105800	182820	0	199	474;674	True;True	492;698	1445;1957	12043;15325	12043;15325
gi|15241849;gi|297810345;gi|186519455	gi|15241849;gi|297810345;gi|186519455	5;4;4	2;1;2	2;1;2	>gi|15241849|ref|NP_195870.1| heat shock 70kDa protein 1/8 [Arabidopsis thaliana];>gi|297810345|ref|XP_002873056.1| HSC70-1 [Arabidopsis lyrata subsp. lyrata];>gi|186519455|ref|NP_001119156.1| heat shock 70kDa protein 1/8 [Arabidopsis thaliana]	3	5	2	2	14	6.1	6.1	71.357	651	651;650;521	3.9633e-14	553050	553050	0	0	200	68;106;155;188;651	False;False;True;False;True	69;109;162;196;675	287;288;289;290;371;483;619;620;1875	1053;1054;1055;1056;1376;2057;2931;2932;2933;2934;15032	1054;1376;2057;2931;15032
gi|15242028	gi|15242028	2	2	2	>gi|15242028|ref|NP_197563.1| germin-like protein subfamily 3 member 3 [Arabidopsis thaliana]	1	2	2	2	19.9	19.9	19.9	21.836	211	211	5.8621e-58	297610000	73683410	144683000	79242000	201	12;255	True;True	13;264	36;37;38;39;40;854;855;856;857	333;334;335;336;337;338;339;340;341;342;343;344;345;346;347;348;349;350;351;352;353;354;355;356;357;358;359;360;361;362;363;364;365;366;367;368;369;370;371;372;373;374;375;376;377;378;379;380;381;382;383;384;385;386;387;388;389;390;391;392;393;394;395;396;397;398;399;400;401;402;4467;4468;4469;4470;4471;4472;4473;4474;4475;4476;4477;4478;4479;4480;4481;4482;4483;4484	385;4477
gi|15242326;gi|42573375	gi|15242326;gi|42573375	1;1	1;1	1;1	>gi|15242326|ref|NP_197059.1| transducin/WD40 domain-containing protein [Arabidopsis thaliana];>gi|42573375|ref|NP_974784.1| transducin/WD40 domain-containing protein [Arabidopsis thaliana]	2	1	1	1	5.8	5.8	5.8	47.337	433	433;402	0.0010255	198220	0	198220	0	202	50	True	51	234;235	938;939;940;941;942	938
gi|15242465;gi|297811059;gi|224056325	gi|15242465;gi|297811059;gi|224056325	2;2;1	2;2;1	2;2;1	>gi|15242465|ref|NP_196527.1| soluble inorganic pyrophosphatase 1 [Arabidopsis thaliana];>gi|297811059|ref|XP_002873413.1| inorganic pyrophosphatase family protein [Arabidopsis lyrata subsp. lyrata];>gi|224056325|ref|XP_002298803.1| predicted protein [Popu	3	2	2	2	10	10	10	33.38	300	300;299;296	5.8372e-47	158810000	39453000	76521000	42838000	203	32;372	True;True	33;388	93;94;95;96;1169;1170;1171;1172	555;556;557;558;559;560;561;562;563;564;565;566;567;568;569;570;571;572;573;574;575;576;577;578;579;580;581;582;583;584;585;586;587;588;589;590;591;592;593;594;595;596;597;598;599;600;601;602;603;604;605;606;607;608;609;610;611;612;613;614;615;616;617;9045;9046;9047;9048;9049;9050;9051;9052;9053;9054;9055;9056;9057;9058;9059;9060;9061;9062;9063;9064	611;9050
gi|15242466;gi|297811061;gi|79327392;gi|186521627;gi|145334349;gi|351721383;gi|242086440;gi|239050467;gi|357152616;gi|350536711;gi|470103764;gi|470106724;gi|255562058;gi|297613583;gi|359475502;gi|359496625;gi|449451347;gi|449499834;gi|357476083;gi|224103817;gi|460375345;gi|460375347;gi|255582419	gi|15242466;gi|297811061;gi|79327392;gi|186521627;gi|145334349	5;5;5;3;3;2;1;1;1;1;1;1;1;1;1;1;1;1;1;1;1;1;1	5;5;5;3;3;2;1;1;1;1;1;1;1;1;1;1;1;1;1;1;1;1;1	5;5;5;3;3;2;1;1;1;1;1;1;1;1;1;1;1;1;1;1;1;1;1	>gi|15242466|ref|NP_196528.1| malate dehydrogenase [Arabidopsis thaliana];>gi|297811061|ref|XP_002873414.1| peroxisomal NAD-malate dehydrogenase 2 [Arabidopsis lyrata subsp. lyrata];>gi|79327392|ref|NP_001031860.1| malate dehydrogenase [Arabidopsis thalian	23	5	5	5	21.5	21.5	21.5	37.369	354	354;354;333;363;342;356;365;360;359;357;357;357;356;356;356;356;356;356;356;354;352;351;332	2.9819e-15	39265000	10617100	19215300	9432400	204	24;56;252;305;762	True;True;True;True;True	25;57;261;318;793	73;245;246;247;248;846;847;848;849;850;999;2218;2219;2220	516;968;969;970;971;972;973;974;975;976;977;978;979;980;981;982;983;984;985;986;987;988;989;990;4458;4459;4460;4461;4462;4463;5713;16998;16999;17000;17001	516;987;4462;5713;17001
gi|297805760;gi|15242467;gi|18404552;gi|334188080;gi|297835690;gi|334185616	gi|297805760;gi|15242467;gi|18404552;gi|334188080;gi|297835690;gi|334185616	2;2;2;2;1;1	2;2;2;2;1;1	2;2;2;2;1;1	>gi|297805760|ref|XP_002870764.1| hypothetical protein ARALYDRAFT_916328 [Arabidopsis lyrata subsp. lyrata];>gi|15242467|ref|NP_198790.1| 60S ribosomal protein L5-2 [Arabidopsis thaliana];>gi|18404552|ref|NP_566767.1| 60S ribosomal protein L5-1 [Arabidopsi	6	2	2	2	19.5	19.5	19.5	34.485	302	302;301;301;301;304;190	0.00012422	860570	0	860570	0	205	65;538	True;True	66;556	283;1626	1047;13470	1047;13470
gi|15242574;gi|168021893;gi|168037517;gi|168054708;gi|168057595;gi|168063338;gi|18398604;gi|212722730;gi|224069336;gi|224098071;gi|224112945;gi|224140159;gi|225435203;gi|225439888;gi|225449164;gi|242032479;gi|242059153;gi|242090801;gi|255565826;gi|255568414;gi|297810373;gi|297833728;gi|302769205;gi|302821523;gi|351726736;gi|351734396;gi|356537485;gi|357510587;gi|449440067;gi|449452122;gi|44946368…	gi|15242574;gi|168021893;gi|168037517;gi|168054708;gi|168057595;gi|168063338;gi|18398604;gi|212722730;gi|224069336;gi|224098071;gi|224112945;gi|224140159;gi|225435203;gi|225439888;gi|225449164;gi|242032479;gi|242059153;gi|242090801;gi|255565826;gi|255568414;gi|297810373;gi|297833728;gi|302769205;gi|302821523;gi|351726736;gi|351734396;gi|356537485;gi|357510587;gi|449440067;gi|449452122;gi|44946368…	1;1;1;1;1;1;1;1;1;1;1;1;1;1;1;1;1;1;1;1;1;1;1;1;1;1;1;1;1;1;1;1;1;1;1;1;1;1;1;1;1	1;1;1;1;1;1;1;1;1;1;1;1;1;1;1;1;1;1;1;1;1;1;1;1;1;1;1;1;1;1;1;1;1;1;1;1;1;1;1;1;1	1;1;1;1;1;1;1;1;1;1;1;1;1;1;1;1;1;1;1;1;1;1;1;1;1;1;1;1;1;1;1;1;1;1;1;1;1;1;1;1;1	>gi|15242574|ref|NP_195916.1| 40S ribosomal protein S23-2 [Arabidopsis thaliana];>gi|168021893|ref|XP_001763475.1| predicted protein [Physcomitrella patens subsp. patens];>gi|168037517|ref|XP_001771250.1| predicted protein [Physcomitrella patens subsp. pat	41	1	1	1	19	19	19	15.735	142	142;142;142;142;142;142;142;142;142;142;142;142;142;142;142;142;142;142;142;142;142;142;142;142;142;142;142;142;142;142;142;142;142;142;142;142;142;142;142;136;117	0.0019634	581120	0	581120	0	206	344	True	358	1104	6682;6683;6684;6685	6684
gi|186527928;gi|15242674;gi|297801552	gi|186527928;gi|15242674;gi|297801552	2;2;1	2;2;1	2;2;1	>gi|186527928|ref|NP_001119339.1| glutaredoxin-C2 [Arabidopsis thaliana];>gi|15242674|ref|NP_198853.1| glutaredoxin-C2 [Arabidopsis thaliana];>gi|297801552|ref|XP_002868660.1| hypothetical protein ARALYDRAFT_916213 [Arabidopsis lyrata subsp. lyrata]	3	2	2	2	27.9	27.9	27.9	14.908	136	136;111;111	2.9881e-06	29776000	7173710	15139300	7463300	207	81;521	True;True	82;539	317;1594;1595;1596;1597	1217;1218;1219;13396;13397;13398;13399	1217;13399
gi|302834718;gi|159466892	gi|302834718;gi|159466892	2;2	1;1	1;1	>gi|302834718|ref|XP_002948921.1| hypothetical protein VOLCADRAFT_80433 [Volvox carteri f. nagariensis];>gi|159466892|ref|XP_001691632.1| beta subunit of mitochondrial ATP synthase [Chlamydomonas reinhardtii]	2	2	1	1	4.5	2.2	2.2	62.326	580	580;574	1.222e-05	799860	0	0	799860	208	752;764	False;True	782;795	2187;2271	16789;16790;21062	16790;21062
gi|255079850;gi|303272537;gi|302843252;gi|159482936	gi|255079850;gi|303272537;gi|302843252;gi|159482936	1;1;1;1	1;1;1;1	1;1;1;1	>gi|255079850|ref|XP_002503505.1| predicted protein [Micromonas sp. RCC299];>gi|303272537|ref|XP_003055630.1| predicted protein [Micromonas pusilla CCMP1545];>gi|302843252|ref|XP_002953168.1| hypothetical protein VOLCADRAFT_63305 [Volvox carteri f. nagarie	4	1	1	1	3.3	3.3	3.3	56.239	513	513;507;503;476	0.0011823	2582200	0	0	2582200	209	162	True	169	496	2094	2094
gi|159491302;gi|302852707	gi|159491302;gi|302852707	1;1	1;1	1;1	>gi|159491302|ref|XP_001703610.1| RNA helicase, activating signal cointegrator 1, partial [Chlamydomonas reinhardtii];>gi|302852707|ref|XP_002957872.1| hypothetical protein VOLCADRAFT_107845 [Volvox carteri f. nagariensis]	2	1	1	1	0.8	0.8	0.8	239.98	2169	2169;1703	0.0028545	0	0	0	0	210	251	True	260	835;836;837;838;839;840;841;842;843;844;845	4447;4448;4449;4450;4451;4452;4453;4454;4455;4456;4457	4452	20;21;22	879;881;882
gi|162460999	gi|162460999	3	1	1	>gi|162460999|ref|NP_001105413.1| glyceraldehyde-3-phosphate dehydrogenase 1, cytosolic [Zea mays]	1	3	1	1	15.7	7.1	7.1	36.508	337	337	3.767e-11	1106300	187530	0	918790	211	8;798;833	False;True;False	8;829;864	24;25;26;27;28;2354;2355;2356;2439;2440;2441;2442	230;231;232;233;234;235;236;237;238;239;240;241;242;243;244;245;246;247;248;249;250;251;252;253;254;255;256;257;258;259;260;261;262;263;264;265;266;267;268;269;270;271;272;273;274;275;276;277;278;279;280;281;282;283;284;285;286;287;288;289;290;291;292;293;294;295;296;297;298;299;300;301;302;303;304;305;306;307;308;309;310;311;312;313;314;315;316;317;318;319;320;321;322;323;324;21929;21930;21931;2…	267;21932;24197
gi|167999999;gi|168002569;gi|168061226	gi|167999999;gi|168002569;gi|168061226	2;2;2	1;1;1	0;0;0	>gi|167999999|ref|XP_001752704.1| predicted protein [Physcomitrella patens subsp. patens];>gi|168002569|ref|XP_001753986.1| predicted protein [Physcomitrella patens subsp. patens];>gi|168061226|ref|XP_001782591.1| predicted protein [Physcomitrella patens s	3	2	1	0	6.9	2.9	0	49.818	451	451;451;451	1.3556e-10	589100	0	0	589100	212	717;789	True;False	746;820	2100;2338;2339	16472;21862;21863	16472;21863
gi|168000286	gi|168000286	1	1	1	>gi|168000286|ref|XP_001752847.1| predicted protein [Physcomitrella patens subsp. patens]	1	1	1	1	14.2	14.2	14.2	13.508	120	120	0.0042773	0	0	0	0	213	667	True	691	1928;1929;1930;1931;1932;1933;1934;1935	15178;15179;15180;15181;15182;15183;15184;15185	15181	23;24	55;56
gi|168002852;gi|303286049;gi|255075117;gi|168057544	gi|168002852;gi|303286049;gi|255075117;gi|168057544	1;1;1;1	1;1;1;1	1;1;1;1	>gi|168002852|ref|XP_001754127.1| predicted protein [Physcomitrella patens subsp. patens];>gi|303286049|ref|XP_003062314.1| coproporphyrinogen III oxidase chloroplast precursor [Micromonas pusilla CCMP1545];>gi|255075117|ref|XP_002501233.1| coproporphyrino	4	1	1	1	3	3	3	46.866	428	428;380;373;315	0.0023611	1569900	0	0	1569900	214	353	True	367	1121	6864	6864
gi|168004329;gi|168056606;gi|168004609;gi|224088838;gi|255550796;gi|470109508;gi|356514615;gi|302796197;gi|302813487	gi|168004329;gi|168056606;gi|168004609;gi|224088838;gi|255550796;gi|470109508;gi|356514615;gi|302796197;gi|302813487	2;2;2;1;1;1;1;1;1	1;1;1;0;0;0;0;1;1	1;1;1;0;0;0;0;1;1	>gi|168004329|ref|XP_001754864.1| predicted protein [Physcomitrella patens subsp. patens];>gi|168056606|ref|XP_001780310.1| predicted protein [Physcomitrella patens subsp. patens];>gi|168004609|ref|XP_001755004.1| predicted protein [Physcomitrella patens s	9	2	1	1	1.9	1.1	1.1	112.18	1038	1038;995;946;1060;1057;1048;1023;946;946	4.0393e-40	140060000	36546000	75186000	28329000	215	208;448	False;True	216;466	676;677;678;679;1359;1360;1361;1362	3448;3449;3450;3451;3452;3453;3454;3455;3456;3457;3458;3459;3460;3461;3462;3463;11538;11539;11540;11541;11542;11543;11544;11545;11546;11547;11548;11549;11550;11551;11552;11553;11554;11555;11556;11557;11558;11559;11560;11561	3450;11547
gi|357467939;gi|359483143;gi|18394414;gi|297844622;gi|356550663;gi|356557247;gi|460380251;gi|255564051;gi|168031081;gi|168008130;gi|42571513	gi|357467939;gi|359483143;gi|18394414;gi|297844622;gi|356550663;gi|356557247;gi|460380251;gi|255564051;gi|168031081;gi|168008130;gi|42571513	1;1;1;1;1;1;1;1;1;1;1	1;1;1;1;1;1;1;1;1;1;1	1;1;1;1;1;1;1;1;1;1;1	>gi|357467939|ref|XP_003604254.1| hypothetical protein MTR_4g007140 [Medicago truncatula];>gi|359483143|ref|XP_003632910.1| PREDICTED: unknown protein DS12 from 2D-PAGE of leaf, chloroplastic-like [Vitis vinifera];>gi|18394414|ref|NP_564010.1| uridylyltran	11	1	1	1	4.1	4.1	4.1	32.084	293	293;291;290;290;290;289;287;282;219;213;213	0.0060604	16445000	0	16445000	0	216	439	True	457	1342	11498;11499;11500;11501;11502;11503	11498
gi|238480267;gi|357465083;gi|334183034;gi|18399524;gi|18413181;gi|297846560;gi|297813225;gi|358248822;gi|224063273;gi|356552916;gi|449469841;gi|449503921;gi|224084622;gi|297839703;gi|357489745;gi|359492889;gi|470127424;gi|168038262;gi|18411901;gi|351725929;gi|356515770;gi|350538649;gi|449436996;gi|449524050;gi|168025095;gi|168025203;gi|168037789;gi|255545792;gi|168037891;gi|350538869;gi|225468983…	gi|238480267;gi|357465083;gi|334183034;gi|18399524;gi|18413181;gi|297846560;gi|297813225;gi|358248822;gi|224063273;gi|356552916;gi|449469841;gi|449503921;gi|224084622;gi|297839703;gi|357489745;gi|359492889;gi|470127424;gi|168038262;gi|18411901;gi|351725929;gi|356515770;gi|350538649;gi|449436996;gi|449524050;gi|168025095;gi|168025203;gi|168037789;gi|255545792;gi|168037891;gi|350538869;gi|225468983…	2;2;2;2;2;2;2;2;2;2;2;2;2;2;2;2;2;2;2;2;2;2;2;2;2;2;2;2;2;2;2;2;2;2;2;2;2;2;2	1;1;1;1;1;1;1;1;1;1;1;1;1;1;1;1;1;1;1;1;1;1;1;1;1;1;1;1;1;1;1;1;1;1;1;1;1;1;1	1;1;1;1;1;1;1;1;1;1;1;1;1;1;1;1;1;1;1;1;1;1;1;1;1;1;1;1;1;1;1;1;1;1;1;1;1;1;1	>gi|238480267|ref|NP_001154216.1| 14-3-3-like protein GF14 chi [Arabidopsis thaliana];>gi|357465083|ref|XP_003602823.1| 14-3-3-like protein [Medicago truncatula];>gi|334183034|ref|NP_001185138.1| 14-3-3-like protein GF14 phi [Arabidopsis thaliana];>gi|1839	39	2	1	1	9.1	6	6	35.838	318	318;303;295;267;267;267;266;262;261;261;261;261;260;260;260;260;260;259;259;259;259;258;258;258;257;257;257;257;256;256;255;254;253;253;251;251;229;156;109	3.6094e-24	33216000	6819500	19226100	7169600	217	136;588	False;True	143;611	446;447;448;449;1729;1730;1731;1732	1824;1825;1826;1827;1828;1829;1830;1831;1832;1833;1834;1835;1836;1837;1838;1839;1840;1841;1842;1843;1844;1845;1846;1847;1848;1849;1850;1851;1852;1853;1854;1855;1856;1857;1858;1859;1860;1861;1862;1863;1864;1865;1866;1867;1868;1869;1870;1871;1872;1873;1874;1875;1876;1877;1878;1879;1880;1881;1882;1883;1884;1885;1886;1887;1888;1889;13902;13903;13904;13905;13906;13907;13908;13909;13910;13911;13912;139…	1834;13914
gi|168049868;gi|168049930;gi|168057963;gi|168027421;gi|168054044	gi|168049868;gi|168049930;gi|168057963;gi|168027421;gi|168054044	1;1;1;1;1	1;1;1;1;1	1;1;1;1;1	>gi|168049868|ref|XP_001777383.1| predicted protein [Physcomitrella patens subsp. patens];>gi|168049930|ref|XP_001777414.1| predicted protein [Physcomitrella patens subsp. patens];>gi|168057963|ref|XP_001780981.1| predicted protein [Physcomitrella patens s	5	1	1	1	2	2	2	81.211	707	707;704;704;701;697	0.0012543	15889000	797500	0	15091600	218	323	True	336	1047;1048;1049	6331;6332;6333	6331
gi|18390754;gi|30680078;gi|79317138;gi|79317147	gi|18390754;gi|30680078;gi|79317138;gi|79317147	1;1;1;1	1;1;1;1	1;1;1;1	>gi|18390754|ref|NP_563786.1| 50S ribosomal protein L4 [Arabidopsis thaliana];>gi|30680078|ref|NP_849604.1| 50S ribosomal protein L4 [Arabidopsis thaliana];>gi|79317138|ref|NP_001030985.1| 50S ribosomal protein L4 [Arabidopsis thaliana];>gi|79317147|ref|NP	4	1	1	1	9.6	9.6	9.6	30.558	282	282;280;278;278	0.00066278	211860	0	211860	0	219	428	True	446	1316	11366;11367;11368;11369	11367
gi|297843722;gi|18391006	gi|297843722;gi|18391006	1;1	1;1	1;1	>gi|297843722|ref|XP_002889742.1| hypothetical protein ARALYDRAFT_471022 [Arabidopsis lyrata subsp. lyrata];>gi|18391006|ref|NP_563841.1| uncharacterized protein [Arabidopsis thaliana]	2	1	1	1	8.9	8.9	8.9	20.064	180	180;179	0.0038662	808850	618860	189990	0	220	523	True	541	1601;1602;1603;1604	13403;13404;13405;13406;13407	13406
gi|18391062;gi|297843774	gi|18391062;gi|297843774	2;2	2;2	2;2	>gi|18391062|ref|NP_563851.1| aspartyl protease-like protein [Arabidopsis thaliana];>gi|297843774|ref|XP_002889768.1| hypothetical protein ARALYDRAFT_471076 [Arabidopsis lyrata subsp. lyrata]	2	2	2	2	5.6	5.6	5.6	47.661	449	449;449	0.00062787	85676000	0	85676000	0	221	205;397	True;True	213;414	670;671;1228;1229	3434;3435;3436;10184;10185;10186	3435;10186
gi|18391442	gi|18391442	1	1	1	>gi|18391442|ref|NP_563916.1| V-type proton ATPase subunit C [Arabidopsis thaliana]	1	1	1	1	6.9	6.9	6.9	42.619	375	375	0.0048003	11561000	3381200	4252600	3926700	222	125	True	129	420;421;422;423	1647;1648;1649;1650;1651;1652;1653;1654;1655;1656;1657;1658;1659;1660;1661;1662;1663;1664;1665;1666	1653
gi|18395025;gi|297845150	gi|18395025;gi|297845150	1;1	1;1	1;1	>gi|18395025|ref|NP_564149.1| proteasome subunit beta type-3-A [Arabidopsis thaliana];>gi|297845150|ref|XP_002890456.1| predicted protein [Arabidopsis lyrata subsp. lyrata]	2	1	1	1	8.8	8.8	8.8	22.798	204	204;204	0.00014455	158320	158320	0	0	223	785	True	816	2334	21856	21856
gi|18395103;gi|30687814;gi|42571587	gi|18395103;gi|30687814;gi|42571587	2;2;2	1;1;1	1;1;1	>gi|18395103|ref|NP_564167.1| 14-3-3-like protein GF14 epsilon [Arabidopsis thaliana];>gi|30687814|ref|NP_849698.1| 14-3-3-like protein GF14 epsilon [Arabidopsis thaliana];>gi|42571587|ref|NP_973884.1| 14-3-3-like protein GF14 epsilon [Arabidopsis thaliana	3	2	1	1	10.6	6.7	6.7	28.915	254	254;254;251	6.132e-15	55633000	0	40999000	14635000	224	10;136	True;False	11;143	31;32;33;446;447;448;449	328;329;330;1824;1825;1826;1827;1828;1829;1830;1831;1832;1833;1834;1835;1836;1837;1838;1839;1840;1841;1842;1843;1844;1845;1846;1847;1848;1849;1850;1851;1852;1853;1854;1855;1856;1857;1858;1859;1860;1861;1862;1863;1864;1865;1866;1867;1868;1869;1870;1871;1872;1873;1874;1875;1876;1877;1878;1879;1880;1881;1882;1883;1884;1885;1886;1887;1888;1889	328;1834
gi|460365473;gi|460407458;gi|18396215;gi|297831682;gi|30678246;gi|224053010;gi|255578174;gi|225435604	gi|460365473;gi|460407458;gi|18396215;gi|297831682;gi|30678246;gi|224053010;gi|255578174;gi|225435604	2;2;2;2;2;1;1;1	2;2;2;2;2;1;1;1	2;2;2;2;2;1;1;1	>gi|460365473|ref|XP_004228626.1| PREDICTED: enoyl-[acyl-carrier-protein] reductase [NADH], chloroplastic-like [Solanum lycopersicum];>gi|460407458|ref|XP_004249169.1| PREDICTED: enoyl-[acyl-carrier-protein] reductase [NADH], chloroplastic-like [Solanum ly	8	2	2	2	11.2	11.2	11.2	41.915	392	392;392;390;390;390;394;393;392	5.0978e-08	2889700	1533500	192500	1163700	225	22;656	True;True	23;680	70;71;1889;1890;1891	513;514;15068;15069;15070;15071;15072	513;15068
gi|18398912;gi|297846338	gi|18398912;gi|297846338	2;1	2;1	2;1	>gi|18398912|ref|NP_564426.1| leucine-rich repeat-containing protein [Arabidopsis thaliana];>gi|297846338|ref|XP_002891050.1| hypothetical protein ARALYDRAFT_890938 [Arabidopsis lyrata subsp. lyrata]	2	2	2	2	7.8	7.8	7.8	51.741	477	477;477	6.9891e-05	37386000	9722040	16921750	10742000	226	512;841	True;True	530;872	1564;1565;1566;1567;2459;2460	13296;13297;13298;13299;13300;13301;13302;13303;13304;24265;24266	13303;24266
gi|18399513;gi|297832696;gi|224124656;gi|449438054;gi|449493105;gi|356543780;gi|356549970;gi|224146717;gi|470114530;gi|356517586;gi|356542877;gi|115472755;gi|357122407;gi|212720892;gi|242050546;gi|293333399;gi|302807588;gi|302810785;gi|356555139	gi|18399513;gi|297832696;gi|224124656	3;3;2;1;1;1;1;1;1;1;1;1;1;1;1;1;1;1;1	3;3;2;1;1;1;1;1;1;1;1;1;1;1;1;1;1;1;1	3;3;2;1;1;1;1;1;1;1;1;1;1;1;1;1;1;1;1	>gi|18399513|ref|NP_565491.1| protein THYLAKOID FORMATION 1 [Arabidopsis thaliana];>gi|297832696|ref|XP_002884230.1| hypothetical protein ARALYDRAFT_900469 [Arabidopsis lyrata subsp. lyrata];>gi|224124656|ref|XP_002319386.1| predicted protein [Populus tric	19	3	3	3	18.3	18.3	18.3	33.795	300	300;298;298;298;298;297;297;296;292;291;291;287;286;284;284;284;206;206;152	5.8039e-07	30721000	7512100	6694800	16514000	227	215;483;621	True;True;True	224;501;644	702;1468;1808;1809	3546;12131;14430;14431;14432	3546;12131;14431
gi|18399660;gi|79322651;gi|297824985;gi|79322643;gi|255581400;gi|460373309;gi|357473561;gi|356538694;gi|356538696;gi|356545061;gi|449464838;gi|449529491;gi|460370090;gi|470107959;gi|224077927;gi|224094919;gi|224105301;gi|255543861;gi|356508188;gi|460375513	gi|18399660;gi|79322651;gi|297824985;gi|79322643	6;6;5;5;2;2;1;1;1;1;1;1;1;1;1;1;1;1;1;1	4;4;3;3;0;0;0;0;0;0;0;0;0;0;0;0;0;0;0;0	4;4;3;3;0;0;0;0;0;0;0;0;0;0;0;0;0;0;0;0	>gi|18399660|ref|NP_565508.1| fructose-bisphosphate aldolase, class I [Arabidopsis thaliana];>gi|79322651|ref|NP_001031387.1| fructose-bisphosphate aldolase, class I [Arabidopsis thaliana];>gi|297824985|ref|XP_002880375.1| hypothetical protein ARALYDRAFT_9	20	6	4	4	23.6	16	16	42.93	399	399;389;400;311;396;392;400;399;399;398;397;397;397;397;396;396;396;396;395;395	3.6848e-27	115510000	5874900	106491000	3144500	228	5;307;546;725;726;757	True;True;False;True;True;False	5;320;565;754;755;788	16;17;1004;1642;1643;1644;1645;2115;2116;2117;2118;2119;2120;2199;2200	212;213;214;215;216;217;218;219;220;221;222;5723;13486;13487;13488;13489;13490;16521;16522;16523;16524;16525;16526;16527;16528;16529;16836;16837;16838;16839;16840;16841;16842;16843;16844;16845;16846;16847;16848;16849;16850;16851;16852	213;5723;13490;16521;16523;16838
gi|18401116;gi|79313259;gi|15228197;gi|297830244	gi|18401116;gi|79313259;gi|15228197	5;5;3;2	5;5;3;2	5;5;3;2	>gi|18401116|ref|NP_566546.1| Nitrile-specifier protein 1 [Arabidopsis thaliana];>gi|79313259|ref|NP_001030709.1| Nitrile-specifier protein 1 [Arabidopsis thaliana];>gi|15228197|ref|NP_188262.1| Nitrile-specifier protein 4 [Arabidopsis thaliana]	4	5	5	5	18.9	18.9	18.9	51.669	470	470;470;619;480	2.0977e-08	1519400	1356700	162700	0	229	324;438;550;869;875	True;True;True;True;True	337;456;569;900;906	1050;1340;1341;1650;2615;2624	6334;11495;11496;11497;13495;24805;24806;24889	6334;11496;13495;24805;24889
gi|18401451;gi|297822545;gi|297843614;gi|30683566	gi|18401451;gi|297822545;gi|297843614;gi|30683566	1;1;1;1	1;1;1;1	1;1;1;1	>gi|18401451|ref|NP_565654.1| 60S ribosomal protein L10a-2 [Arabidopsis thaliana];>gi|297822545|ref|XP_002879155.1| 60S ribosomal protein L10A [Arabidopsis lyrata subsp. lyrata];>gi|297843614|ref|XP_002889688.1| 60S ribosomal protein L10A [Arabidopsis lyra	4	1	1	1	6	6	6	24.425	216	216;216;216;216	8.9552e-32	478200	190690	287500	0	230	558	True	577	1664;1665	13564;13565;13566;13567;13568;13569;13570;13571;13572;13573;13574;13575;13576;13577;13578;13579;13580;13581;13582;13583;13584;13585;13586;13587;13588;13589;13590;13591;13592;13593;13594;13595;13596;13597;13598;13599;13600;13601;13602;13603;13604;13605;13606;13607;13608;13609;13610;13611;13612;13613;13614;13615;13616;13617;13618;13619;13620;13621;13622;13623;13624;13625;13626;13627;13628;13629;136…	13573
gi|18401614	gi|18401614	2	2	2	>gi|18401614|ref|NP_564497.1| cysteine proteinase RD21a [Arabidopsis thaliana]	1	2	2	2	10.6	10.6	10.6	50.966	462	462	2.2767e-05	705000	491420	33850	179730	231	23;78	True;True	24;79	72;306;307;308	515;1145;1146;1147	515;1145
gi|18404382;gi|15232468;gi|297853098;gi|297830054;gi|145332399	gi|18404382;gi|15232468;gi|297853098;gi|297830054;gi|145332399	3;2;2;2;2	3;2;2;2;2	3;2;2;2;2	>gi|18404382|ref|NP_564625.1| malate dehydrogenase 1 [Arabidopsis thaliana];>gi|15232468|ref|NP_188120.1| malate dehydrogenase 2 [Arabidopsis thaliana];>gi|297853098|ref|XP_002894430.1| mitochondrial malate dehydrogenase [Arabidopsis lyrata subsp. lyrata];	5	3	3	3	26.1	26.1	26.1	35.804	341	341;341;341;337;316	1.0039e-05	14497000	1379400	13117500	0	232	45;58;494	True;True;True	46;59;512	225;226;251;1494	886;887;888;889;890;995;996;12216;12217	888;995;12216
gi|18404496	gi|18404496	4	4	4	>gi|18404496|ref|NP_565868.1| NAD(P)-binding Rossmann-fold-containing protein [Arabidopsis thaliana]	1	4	4	4	24	24	24	34.879	325	325	9.5954e-29	108840000	36474100	35164760	37199710	233	14;41;180;599	True;True;True;True	15;42;188;622	44;45;46;47;48;214;215;216;607;1757	406;407;408;409;410;411;865;866;867;868;869;870;871;872;873;874;875;2912;14035	408;867;2912;14035
gi|18405145;gi|30687995;gi|30687999;gi|297827581;gi|357492323;gi|449450762;gi|449496654;gi|460401823;gi|224140291;gi|357469233;gi|255584538;gi|356504250;gi|359481752;gi|255566442;gi|470133749;gi|357155664;gi|168047149;gi|168047151;gi|357155667;gi|224101023;gi|225449432;gi|224109480;gi|297612474;gi|358248528;gi|363806750;gi|167999775;gi|470143638;gi|470117001;gi|449441384;gi|242072105;gi|225434859…	gi|18405145;gi|30687995;gi|30687999;gi|297827581;gi|357492323	8;8;8;6;4;3;3;3;2;2;2;2;2;2;2;2;2;2;2;2;2;2;2;1;1;1;1;1;1;1;1;1;1;1;1;1;1;1;1;1;1;1;1;1	8;8;8;6;4;3;3;3;2;2;2;2;2;2;2;2;2;2;2;2;2;2;2;1;1;1;1;1;1;1;1;1;1;1;1;1;1;1;1;1;1;1;1;1	7;7;7;5;3;2;2;2;1;1;1;1;1;1;1;1;1;1;1;1;1;1;1;0;0;0;0;0;0;0;1;0;0;0;0;0;0;1;1;1;0;0;0;0	>gi|18405145|ref|NP_565913.1| ribulose bisphosphate carboxylase/oxygenase activase [Arabidopsis thaliana];>gi|30687995|ref|NP_850320.1| ribulose bisphosphate carboxylase/oxygenase activase [Arabidopsis thaliana];>gi|30687999|ref|NP_850321.1| ribulose bisph	44	8	8	7	23.2	23.2	21.7	51.981	474	474;446;441;474;476;611;611;441;476;476;474;474;474;473;471;465;455;445;440;438;438;424;350;478;478;477;477;476;474;473;472;471;463;451;451;443;440;440;440;440;439;433;431;410	6.0262e-20	189450000	28995500	131488000	28964800	234	250;371;420;528;555;556;640;837	True;True;True;True;True;True;True;True	259;387;438;546;574;575;664;868	834;1167;1168;1294;1612;1656;1657;1658;1659;1660;1661;1843;1844;1845;1846;2452;2453	4446;9043;9044;11121;13415;13537;13538;13539;13540;13541;13542;13543;13544;13545;13546;13547;13548;13549;13550;13551;13552;13553;13554;13555;13556;13557;13558;13559;13560;14907;14908;14909;14910;24231;24232	4446;9044;11121;13415;13539;13544;14908;24232
gi|18406661;gi|18406663;gi|297824527	gi|18406661;gi|18406663;gi|297824527	2;2;1	2;2;1	2;2;1	>gi|18406661|ref|NP_566030.1| thylakoid lumenal protein 1 [Arabidopsis thaliana];>gi|18406663|ref|NP_566031.1| thylakoid lumenal protein 1 [Arabidopsis thaliana];>gi|297824527|ref|XP_002880146.1| thylakoid lumenal 15 kDa protein, chloroplast [Arabidopsis l	3	2	2	2	18.8	18.8	18.8	23.778	224	224;210;226	2.7324e-05	480060	480060	0	0	235	486;823	True;True	504;854	1476;2414	12143;23647	12143;23647
gi|18406723;gi|297824563	gi|18406723;gi|297824563	1;1	1;1	1;1	>gi|18406723|ref|NP_566036.1| protease inhibitor/seed storage/lipid transfer protein (LTP) family protein [Arabidopsis thaliana];>gi|297824563|ref|XP_002880164.1| hypothetical protein ARALYDRAFT_483654, partial [Arabidopsis lyrata subsp. lyrata]	2	1	1	1	17.9	17.9	17.9	13.955	134	134;132	0.0033548	1259900	617880	641970	0	236	739	True	768	2154;2155;2156;2157	16637;16638;16639;16640;16641;16642;16643;16644	16639
gi|18406733;gi|297828239	gi|18406733;gi|297828239	1;1	1;1	1;1	>gi|18406733|ref|NP_566038.1| pectinesterase 17 [Arabidopsis thaliana];>gi|297828239|ref|XP_002882002.1| predicted protein [Arabidopsis lyrata subsp. lyrata]	2	1	1	1	4.7	4.7	4.7	55.976	511	511;511	0.0027673	165880	0	165880	0	237	686	True	711	1980	15490;15491;15492	15492
gi|18406799;gi|297828265;gi|297820940	gi|18406799;gi|297828265	3;2;1	3;2;1	3;2;1	>gi|18406799|ref|NP_566043.1| FASCICLIN-like arabinogalactan protein 8 [Arabidopsis thaliana];>gi|297828265|ref|XP_002882015.1| hypothetical protein ARALYDRAFT_483684 [Arabidopsis lyrata subsp. lyrata]	3	3	3	3	13.6	13.6	13.6	43.074	420	420;420;424	2.9095e-47	49238000	16077900	16407000	16753000	238	445;626;698	True;True;True	463;650;726	1351;1819;2049;2050;2051	11518;14679;15907;15908;15909;15910;15911;15912;15913;15914;15915;15916;15917;15918;15919;15920;15921;15922;15923;15924;15925;15926;15927;15928;15929;15930;15931;15932;15933;15934;15935;15936;15937	11518;14679;15922
gi|18407594	gi|18407594	2	2	2	>gi|18407594|ref|NP_564795.1| Vacuolar calcium-binding protein-like protein [Arabidopsis thaliana]	1	2	2	2	35.5	35.5	35.5	16.628	152	152	1.3916e-05	565000	126900	0	438090	239	128;410	True;True	132;428	429;1258	1776;1777;10454	1776;10454
gi|30696924;gi|18407925;gi|30696930;gi|297840097;gi|30696928;gi|359474156;gi|255537579;gi|470125684	gi|30696924;gi|18407925;gi|30696930;gi|297840097;gi|30696928	3;3;3;2;2;1;1;1	3;3;3;2;2;1;1;1	3;3;3;2;2;1;1;1	>gi|30696924|ref|NP_849839.1| Monodehydroascorbate reductase [Arabidopsis thaliana];>gi|18407925|ref|NP_564818.1| Monodehydroascorbate reductase [Arabidopsis thaliana];>gi|30696930|ref|NP_849841.1| Monodehydroascorbate reductase [Arabidopsis thaliana];>gi|	8	3	3	3	11.2	11.2	11.2	53.301	493	493;486;482;486;416;497;493;492	1.4262e-07	29339000	7835110	13368700	8135450	240	158;443;452	True;True;True	165;461;470	486;487;488;1349;1367;1368;1369;1370	2061;2062;2063;11515;11663;11664;11665;11666;11667;11668;11669;11670;11671;11672;11673;11674	2062;11515;11673
gi|297816036;gi|18408627;gi|356516595;gi|356508764;gi|225456794;gi|358348987;gi|356508766	gi|297816036;gi|18408627;gi|356516595;gi|356508764;gi|225456794;gi|358348987;gi|356508766	2;2;1;1;1;1;1	2;2;1;1;1;1;1	2;2;1;1;1;1;1	>gi|297816036|ref|XP_002875901.1| hypothetical protein ARALYDRAFT_347932 [Arabidopsis lyrata subsp. lyrata];>gi|18408627|ref|NP_566903.1| haloacid dehalogenase-like hydrolase domain-containing protein [Arabidopsis thaliana];>gi|356516595|ref|XP_003526979.1	7	2	2	2	6	6	6	76.297	684	684;319;335;328;324;323;225	0.00055663	563950	517420	46526	0	241	100;647	True;True	103;671	358;359;1864	1350;1351;14946;14947	1350;14946
gi|18410730;gi|334183914	gi|18410730;gi|334183914	1;1	1;1	1;1	>gi|18410730|ref|NP_565094.1| betaine aldehyde dehydrogenase 1 [Arabidopsis thaliana];>gi|334183914|ref|NP_001185399.1| betaine aldehyde dehydrogenase 1 [Arabidopsis thaliana]	2	1	1	1	6	6	6	54.431	501	501;496	2.3728e-06	331040	331040	0	0	242	699	True	727	2052	15938;15939	15939
gi|18411711;gi|334186158;gi|297817394;gi|460406209;gi|30689983;gi|255541252;gi|225454009;gi|449454520;gi|449474170;gi|449498919;gi|470142472;gi|356536526;gi|449432267;gi|449480047;gi|357110873;gi|356576867;gi|357445031;gi|357489017;gi|297810173;gi|359490179;gi|242072546;gi|115457470;gi|115466224	gi|18411711;gi|334186158;gi|297817394	9;9;8;3;2;1;1;1;1;1;1;1;1;1;1;1;1;1;1;1;1;1;1	9;9;8;3;2;1;1;1;1;1;1;1;1;1;1;1;1;1;1;1;1;1;1	9;9;8;3;2;1;1;1;1;1;1;1;1;1;1;1;1;1;1;1;1;1;1	>gi|18411711|ref|NP_567103.1| Transketolase [Arabidopsis thaliana];>gi|334186158|ref|NP_001190145.1| Transketolase [Arabidopsis thaliana];>gi|297817394|ref|XP_002876580.1| hypothetical protein ARALYDRAFT_486548 [Arabidopsis lyrata subsp. lyrata]	23	9	9	9	22.3	22.3	22.3	79.967	741	741;740;741;741;741;752;745;745;745;745;743;742;742;742;741;740;735;735;734;729;726;714;678	2.6848e-293	527410000	123873400	229600000	173939072	243	156;212;282;340;567;649;844;862;863	True;True;True;True;True;True;True;True;True	163;220;293;353;586;673;875;893;894	484;689;690;691;692;693;926;927;928;929;1091;1682;1870;1871;1872;1873;2466;2467;2468;2600;2601;2602;2603;2604	2058;3515;3516;3517;3518;3519;3520;3521;3522;3523;3524;3525;3526;3527;3528;3529;3530;3531;3532;5237;5238;5239;5240;6581;13652;13653;14953;14954;14955;14956;14957;14958;14959;14960;14961;14962;14963;14964;14965;14966;14967;14968;14969;14970;14971;14972;14973;14974;14975;14976;14977;14978;14979;14980;14981;14982;14983;14984;14985;14986;14987;14988;14989;14990;14991;14992;14993;14994;14995;14996;149…	2058;3521;5239;6581;13652;14996;24298;24750;24771
gi|297842615;gi|18411929;gi|460395247;gi|460373748;gi|15218301;gi|350534742;gi|350539179;gi|460412886;gi|297844656;gi|460412888;gi|470116092;gi|351721302;gi|460395239;gi|15220040;gi|297844652;gi|449460054;gi|449502156;gi|351722723;gi|297847254	gi|297842615;gi|18411929	3;3;1;1;1;1;1;1;1;1;1;1;1;1;1;1;1;1;1	3;3;1;1;1;1;1;1;1;1;1;1;1;1;1;1;1;1;1	3;3;1;1;1;1;1;1;1;1;1;1;1;1;1;1;1;1;1	>gi|297842615|ref|XP_002889189.1| F3F9.11 [Arabidopsis lyrata subsp. lyrata];>gi|18411929|ref|NP_565178.1| glutathione S-transferase TAU 19 [Arabidopsis thaliana]	19	3	3	3	7.6	7.6	7.6	74.784	646	646;219;241;222;220;220;220;220;219;219;219;219;219;218;218;218;218;200;91	1.9019e-08	119050000	25672680	69107000	24265000	244	245;385;671	True;True;True	254;402;695	818;819;820;821;1210;1948	4303;4304;4305;4306;4307;4308;4309;4310;4311;4312;4313;4314;4315;4316;4317;4318;10150;15232;15233	4303;10150;15233
gi|18412180;gi|186496309	gi|18412180;gi|186496309	1;1	1;1	1;1	>gi|18412180|ref|NP_565195.1| pyrophosphate-energized membrane proton pump 2 [Arabidopsis thaliana];>gi|186496309|ref|NP_001117619.1| pyrophosphate-energized membrane proton pump 2 [Arabidopsis thaliana]	2	1	1	1	3.2	3.2	3.2	85.132	802	802;802	0.0052417	0	0	0	0	245	539	True	557	1627	13471	13471
gi|18413214;gi|224067515;gi|308811699;gi|168042281;gi|168042283;gi|168042351;gi|145353779	gi|18413214;gi|224067515;gi|308811699;gi|168042281;gi|168042283;gi|168042351;gi|145353779	2;1;1;1;1;1;1	2;1;1;1;1;1;1	2;1;1;1;1;1;1	>gi|18413214|ref|NP_567346.1| nucleoside diphosphate kinase 1 [Arabidopsis thaliana];>gi|224067515|ref|XP_002302498.1| predicted protein, partial [Populus trichocarpa];>gi|308811699|ref|XP_003083157.1| Nucleoside diphosphate kinase (ISS) [Ostreococcus taur	7	2	2	2	15.4	15.4	15.4	18.814	169	169;164;157;152;152;152;150	4.4891e-06	136390000	0	89110000	47283000	246	299;425	True;True	312;443	988;989;990;1303;1304;1305	5638;5639;5640;5641;5642;5643;5644;5645;5646;5647;5648;5649;11186;11187;11188;11189	5639;11188
gi|297813723;gi|18413740	gi|297813723;gi|18413740	1;1	1;1	1;1	>gi|297813723|ref|XP_002874745.1| hypothetical protein ARALYDRAFT_911590 [Arabidopsis lyrata subsp. lyrata];>gi|18413740|ref|NP_567386.1| Double Clp-N motif protein [Arabidopsis thaliana]	2	1	1	1	10.7	10.7	10.7	27.102	244	244;241	0.002637	12674000	2778900	6605200	3290100	247	28	True	29	80;81;82;83	532;533;534;535;536;537;538;539;540;541;542;543	539
gi|18413869	gi|18413869	1	1	1	>gi|18413869|ref|NP_568098.1| NAD(P)-binding Rossmann-fold containing protein [Arabidopsis thaliana]	1	1	1	1	6.3	6.3	6.3	27.103	253	253	0.0060379	95481000	23152000	49468000	22861000	248	19	True	20	63;64;65;66	497;498;499;500;501;502;503;504;505;506;507;508	503
gi|30680406;gi|18414469;gi|297806387;gi|255571945;gi|225441236;gi|224089965;gi|302802207;gi|302818572;gi|357509437;gi|449438000;gi|356504704;gi|460378131;gi|356571939;gi|162460721;gi|470135574;gi|242051148;gi|224137704;gi|115473843;gi|255087206;gi|303288690;gi|15227306;gi|297824067;gi|168048894;gi|357116174;gi|145357021;gi|168015712;gi|449506044;gi|302800119;gi|449532966	gi|30680406;gi|18414469;gi|297806387	8;8;8;3;3;3;3;3;2;2;2;2;2;2;2;2;2;2;1;1;1;1;1;1;1;1;1;1;1	8;8;8;3;3;3;3;3;2;2;2;2;2;2;2;2;2;2;1;1;1;1;1;1;1;1;1;1;1	8;8;8;3;3;3;3;3;2;2;2;2;2;2;2;2;2;2;1;1;1;1;1;1;1;1;1;1;1	>gi|30680406|ref|NP_850763.1| ferredoxin-dependent glutamate synthase 1 [Arabidopsis thaliana];>gi|18414469|ref|NP_568134.1| ferredoxin-dependent glutamate synthase 1 [Arabidopsis thaliana];>gi|297806387|ref|XP_002871077.1| ferredoxin-dependent glutamate s	29	8	8	8	8.6	8.6	8.6	179.92	1648	1648;1622;1606;1632;1629;1628;1500;1500;1676;1632;1626;1621;1618;1616;1611;1500;1491;1166;1643;1643;1629;1629;1626;1608;1562;1490;856;628;214	2.3431e-27	310560000	73051600	165509000	72004700	249	206;359;392;476;518;578;632;814	True;True;True;True;True;True;True;True	214;373;409;494;536;599;656;845	672;1133;1134;1135;1219;1220;1221;1222;1450;1451;1452;1453;1582;1583;1584;1585;1586;1587;1709;1710;1825;1826;2391;2392;2393;2394	3437;6944;6945;6946;6947;10166;10167;10168;10169;10170;10171;10172;10173;10174;10175;10176;10177;12065;12066;12067;12068;12069;12070;12071;12072;12073;12074;12075;12076;12077;12078;12079;12080;12081;12082;12083;12084;12085;12086;12087;12088;12089;12090;12091;12092;12093;12094;12095;12096;12097;12098;13376;13377;13378;13379;13380;13381;13382;13383;13384;13385;13693;13694;13695;13696;14687;14688;23…	3437;6944;10168;12073;13382;13693;14688;23460
gi|18416801	gi|18416801	1	1	1	>gi|18416801|ref|NP_567755.1| putative glycerophosphoryl diester phosphodiesterase 2 [Arabidopsis thaliana]	1	1	1	1	1.6	1.6	1.6	82.561	759	759	1.4257e-09	9723000	2330900	4628300	2763700	250	468	True	486	1412;1413;1414;1415	11926;11927;11928;11929;11930;11931;11932;11933;11934;11935;11936;11937;11938;11939;11940;11941;11942;11943;11944;11945;11946;11947;11948;11949;11950;11951;11952;11953;11954;11955;11956;11957;11958;11959;11960;11961;11962;11963;11964;11965;11966;11967;11968;11969;11970;11971;11972;11973;11974;11975;11976;11977;11978;11979;11980;11981;11982;11983;11984;11985;11986;11987;11988;11989	11934
gi|18417320;gi|79325369	gi|18417320;gi|79325369	2;2	2;2	2;2	>gi|18417320|ref|NP_567820.1| elongation factor Ts family protein [Arabidopsis thaliana];>gi|79325369|ref|NP_001031743.1| elongation factor Ts family protein [Arabidopsis thaliana]	2	2	2	2	5.7	5.7	5.7	103.78	953	953;709	0.00057488	756860	756860	0	0	251	70;738	True;True	71;767	292;2153	1058;16636	1058;16636
gi|18417512	gi|18417512	2	2	2	>gi|18417512|ref|NP_568306.1| heavy metal transport/detoxification domain-containing protein [Arabidopsis thaliana]	1	2	2	2	16.9	16.9	16.9	18.956	178	178	6.0702e-05	378740	0	378740	0	252	501;839	True;True	519;870	1527;2457	12446;12447;24241;24242;24243;24244;24245;24246;24247;24248;24249;24250;24251;24252;24253;24254;24255;24256;24257;24258;24259;24260;24261	12446;24254
gi|18418270;gi|168013851;gi|115452503;gi|226533244;gi|242041233;gi|297798558;gi|449459566;gi|449520054;gi|460391601;gi|255562088;gi|359475515;gi|225429094;gi|357121982;gi|357476071;gi|356521265;gi|356524774;gi|470106746;gi|357125057	gi|18418270;gi|168013851;gi|115452503;gi|226533244;gi|242041233;gi|297798558;gi|449459566;gi|449520054;gi|460391601;gi|255562088;gi|359475515;gi|225429094;gi|357121982;gi|357476071;gi|356521265;gi|356524774;gi|470106746;gi|357125057	2;1;1;1;1;1;1;1;1;1;1;1;1;1;1;1;1;1	2;1;1;1;1;1;1;1;1;1;1;1;1;1;1;1;1;1	2;1;1;1;1;1;1;1;1;1;1;1;1;1;1;1;1;1	>gi|18418270|ref|NP_567934.1| LL-diaminopimelate aminotransferase [Arabidopsis thaliana];>gi|168013851|ref|XP_001759479.1| predicted protein [Physcomitrella patens subsp. patens];>gi|115452503|ref|NP_001049852.1| Os03g0299900 [Oryza sativa Japonica Group];	18	2	2	2	9.3	9.3	9.3	50.396	461	461;465;464;462;462;461;461;461;461;460;460;459;459;459;458;458;455;452	0.00028058	51149000	10179010	29022000	11948000	253	366;500	True;True	380;518	1149;1523;1524;1525;1526	6968;12411;12412;12413;12414;12415;12416;12417;12418;12419;12420;12421;12422;12423;12424;12425;12426;12427;12428;12429;12430;12431;12432;12433;12434;12435;12436;12437;12438;12439;12440;12441;12442;12443;12444;12445	6968;12428
gi|18420348;gi|42573227;gi|297801980;gi|226492201	gi|18420348;gi|42573227;gi|297801980	7;6;4;1	7;6;4;1	5;4;2;1	>gi|18420348|ref|NP_568049.1| fructose-bisphosphate aldolase, class I [Arabidopsis thaliana];>gi|42573227|ref|NP_974710.1| fructose-bisphosphate aldolase, class I [Arabidopsis thaliana];>gi|297801980|ref|XP_002868874.1| hypothetical protein ARALYDRAFT_4906	4	7	7	5	30.4	30.4	22.9	42.987	398	398;381;393;388	5.5712e-99	1814600000	546207000	849490000	418871000	254	72;546;727;728;757;758;888	True;True;True;True;True;True;True	73;565;756;757;788;789;919	295;296;297;1642;1643;1644;1645;2121;2122;2123;2124;2125;2126;2127;2128;2129;2130;2131;2199;2200;2201;2202;2203;2204;2205;2206;2848	1081;1082;1083;13486;13487;13488;13489;13490;16530;16531;16532;16533;16534;16535;16536;16537;16538;16539;16540;16541;16542;16543;16544;16545;16546;16547;16548;16549;16550;16551;16836;16837;16838;16839;16840;16841;16842;16843;16844;16845;16846;16847;16848;16849;16850;16851;16852;16853;16854;16855;16856;16857;16858;16859;16860;16861;16862;16863;16864;16865;16866;16867;16868;16869;16870;16871;16872;…	1082;13490;16534;16551;16838;16966;29462
gi|18420974;gi|79328685;gi|79599143	gi|18420974;gi|79328685;gi|79599143	2;2;2	2;2;2	2;2;2	>gi|18420974|ref|NP_568479.1| myrosinase 2 [Arabidopsis thaliana];>gi|79328685|ref|NP_001031940.1| myrosinase 2 [Arabidopsis thaliana];>gi|79599143|ref|NP_851076.2| myrosinase 2 [Arabidopsis thaliana]	3	2	2	2	7.5	7.5	7.5	62.731	547	547;467;467	4.3849e-06	8040000	8040030	0	0	255	239;715	True;True	248;744	801;2096	4255;16437	4255;16437
gi|186513977;gi|297803400	gi|186513977;gi|297803400	2;2	2;2	2;2	>gi|186513977|ref|NP_567763.2| aconitase 2 [Arabidopsis thaliana];>gi|297803400|ref|XP_002869584.1| hypothetical protein ARALYDRAFT_492099 [Arabidopsis lyrata subsp. lyrata]	2	2	2	2	3.9	3.9	3.9	108.48	995	995;995	7.0452e-06	8649000	1986246	3996600	2666200	256	480;691	True;True	498;716	1462;1463;1464;1465;2018	12119;12120;12121;12122;12123;12124;12125;12126;12127;12128;15617	12126;15617
gi|22327852;gi|297792999	gi|22327852;gi|297792999	3;2	3;2	3;2	>gi|22327852|ref|NP_200333.2| trigger factor type chaperone family protein [Arabidopsis thaliana];>gi|297792999|ref|XP_002864384.1| trigger factor type chaperone family protein [Arabidopsis lyrata subsp. lyrata]	2	3	3	3	6.8	6.8	6.8	61.733	547	547;551	7.9039e-07	8929800	1702882	5355800	1871000	257	487;849;867	True;True;True	505;880;898	1477;1478;1479;1480;2478;2613	12144;12145;12146;12147;12148;12149;12150;12151;12152;12153;12154;12155;12156;12157;12158;12159;12160;12161;12162;12163;12164;12165;12166;12167;12168;12169;12170;12171;12172;12173;12174;12175;12176;12177;12178;12179;12180;12181;24314;24315;24799	12163;24315;24799
gi|22328844;gi|334186764;gi|334186762	gi|22328844;gi|334186764;gi|334186762	1;1;1	1;1;1	1;1;1	>gi|22328844|ref|NP_193847.2| ribophorin II (RPN2) family protein [Arabidopsis thaliana];>gi|334186764|ref|NP_001190785.1| ribophorin II (RPN2) family protein [Arabidopsis thaliana];>gi|334186762|ref|NP_001190784.1| ribophorin II (RPN2) family protein [Ara	3	1	1	1	4.3	4.3	4.3	74.667	691	691;691;678	1.9906e-15	1141600	0	1141600	0	258	826	True	857	2423;2424	24079;24080;24081;24082;24083;24084;24085;24086;24087;24088;24089;24090;24091;24092;24093;24094;24095;24096;24097;24098;24099;24100;24101;24102;24103;24104;24105;24106;24107;24108;24109;24110;24111;24112;24113;24114;24115;24116	24106
gi|22331076;gi|297834254	gi|22331076;gi|297834254	2;2	2;2	2;2	>gi|22331076|ref|NP_566473.2| Subtilase family protein [Arabidopsis thaliana];>gi|297834254|ref|XP_002885009.1| subtilase family protein [Arabidopsis lyrata subsp. lyrata]	2	2	2	2	5.7	5.7	5.7	81.816	777	777;777	7.9544e-06	277240	277240	0	0	259	579;787	True;True	600;818	1711;2336	13697;21858;21859	13697;21858
gi|357461285;gi|224055335;gi|357161325;gi|357153206;gi|470143989;gi|356501173;gi|449441294;gi|449499116;gi|356498960;gi|460388584;gi|224112467;gi|225434540;gi|255574808;gi|30681617;gi|470119342;gi|225448483;gi|297833602;gi|356551880;gi|42563757;gi|297833898;gi|356540720;gi|460378971;gi|460390626;gi|224098697;gi|351722759;gi|356539985;gi|356551424;gi|224105937;gi|242082482;gi|242067171	gi|357461285;gi|224055335;gi|357161325;gi|357153206;gi|470143989;gi|356501173;gi|449441294;gi|449499116;gi|356498960;gi|460388584;gi|224112467;gi|225434540;gi|255574808;gi|30681617;gi|470119342;gi|225448483;gi|297833602;gi|356551880;gi|42563757;gi|297833898;gi|356540720;gi|460378971;gi|460390626;gi|224098697;gi|351722759;gi|356539985;gi|356551424;gi|224105937;gi|242082482;gi|242067171	1;1;1;1;1;1;1;1;1;1;1;1;1;1;1;1;1;1;1;1;1;1;1;1;1;1;1;1;1;1	1;1;1;1;1;1;1;1;1;1;1;1;1;1;1;1;1;1;1;1;1;1;1;1;1;1;1;1;1;1	1;1;1;1;1;1;1;1;1;1;1;1;1;1;1;1;1;1;1;1;1;1;1;1;1;1;1;1;1;1	>gi|357461285|ref|XP_003600924.1| Clathrin heavy chain [Medicago truncatula];>gi|224055335|ref|XP_002298486.1| predicted protein [Populus trichocarpa];>gi|357161325|ref|XP_003579054.1| PREDICTED: clathrin heavy chain 1-like [Brachypodium distachyon];>gi|35	30	1	1	1	1.4	1.4	1.4	197.58	1742	1742;1711;1710;1708;1708;1707;1707;1707;1706;1706;1705;1705;1705;1705;1705;1704;1703;1703;1703;1702;1702;1702;1701;1700;1700;1700;1700;1690;1163;1162	0.0023094	235760	0	235760	0	260	402	True	419	1241	10247;10248	10248
gi|224079530	gi|224079530	1	1	1	>gi|224079530|ref|XP_002305885.1| predicted protein [Populus trichocarpa]	1	1	1	1	4.5	4.5	4.5	39.256	356	356	2.9818e-13	9110100	2633200	711620	5765300	261	365	True	379	1141;1142;1143;1144;1145;1146;1147;1148	6954;6955;6956;6957;6958;6959;6960;6961;6962;6963;6964;6965;6966;6967	6963
gi|224087764	gi|224087764	1	1	1	>gi|224087764|ref|XP_002308225.1| predicted protein [Populus trichocarpa]	1	1	1	1	3.7	3.7	3.7	48.062	436	436	0.0012878	5046900	0	0	5046900	262	746	True	775	2172	16683	16683
gi|224094697;gi|255568251	gi|224094697;gi|255568251	1;1	1;1	1;1	>gi|224094697|ref|XP_002310201.1| predicted protein [Populus trichocarpa];>gi|255568251|ref|XP_002525100.1| BRASSINAZOLE-RESISTANT 1 protein, putative [Ricinus communis]	2	1	1	1	5	5	5	34.089	317	317;317	0.0036352	27768000	0	0	27768000	263	544	True	563	1639	13483	13483	25	1
gi|255582362;gi|351727270;gi|356568957;gi|357454083;gi|356558314;gi|363807122;gi|255580570;gi|357472653;gi|224106545;gi|351724617;gi|356539066	gi|255582362;gi|351727270;gi|356568957;gi|357454083;gi|356558314;gi|363807122;gi|255580570;gi|357472653;gi|224106545;gi|351724617;gi|356539066	2;2;2;2;2;2;2;2;2;2;2	2;2;2;2;2;2;2;2;2;2;2	2;2;2;2;2;2;2;2;2;2;2	>gi|255582362|ref|XP_002531970.1| 60S ribosomal protein L23a, putative [Ricinus communis];>gi|351727270|ref|NP_001236899.1| uncharacterized protein LOC100527754 [Glycine max];>gi|356568957|ref|XP_003552674.1| PREDICTED: 60S ribosomal protein L23a-like [Gly	11	2	2	2	9.1	9.1	9.1	18.668	164	164;155;155;154;153;153;152;152;151;151;151	2.3323e-05	796450	0	796450	0	264	350;424	True;True	364;442	1117;1300;1301;1302	6859;11129;11130;11131;11132;11133;11134;11135;11136;11137;11138;11139;11140;11141;11142;11143;11144;11145;11146;11147;11148;11149;11150;11151;11152;11153;11154;11155;11156;11157;11158;11159;11160;11161;11162;11163;11164;11165;11166;11167;11168;11169;11170;11171;11172;11173;11174;11175;11176;11177;11178;11179;11180;11181;11182;11183;11184;11185	6859;11147
gi|224128794;gi|224144943;gi|225430941;gi|351723477	gi|224128794;gi|224144943;gi|225430941;gi|351723477	1;1;1;1	1;1;1;1	1;1;1;1	>gi|224128794|ref|XP_002328968.1| predicted protein [Populus trichocarpa];>gi|224144943|ref|XP_002325470.1| predicted protein [Populus trichocarpa];>gi|225430941|ref|XP_002277981.1| PREDICTED: regulator of ribonuclease-like protein 2 [Vitis vinifera];>gi|3	4	1	1	1	10.8	10.8	10.8	17.743	166	166;166;166;166	0.001283	509140	0	0	509140	265	391	True	408	1218	10160;10161;10162;10163;10164;10165	10163
gi|224139704	gi|224139704	1	1	1	>gi|224139704|ref|XP_002323236.1| predicted protein, partial [Populus trichocarpa]	1	1	1	1	2.2	2.2	2.2	42.186	370	370	1.0306e-25	1544000000	1544000000	0	0	266	71	True	72	293;294	1059;1060;1061;1062;1063;1064;1065;1066;1067;1068;1069;1070;1071;1072;1073;1074;1075;1076;1077;1078;1079;1080	1059
gi|356537702;gi|356569441;gi|224145431	gi|356537702;gi|356569441;gi|224145431	1;1;1	1;1;1	1;1;1	>gi|356537702|ref|XP_003537364.1| PREDICTED: B3 domain-containing transcription repressor VAL1-like [Glycine max];>gi|356569441|ref|XP_003552909.1| PREDICTED: B3 domain-containing transcription repressor VAL1-like [Glycine max];>gi|224145431|ref|XP_0023256	3	1	1	1	1.1	1.1	1.1	99.104	898	898;895;786	0.0037437	284350000	86105000	198246000	0	267	498	True	516	1517;1518;1519	12362;12363;12364;12365;12366;12367;12368;12369;12370;12371;12372;12373;12374;12375;12376;12377;12378;12379;12380;12381;12382;12383;12384;12385;12386;12387;12388;12389;12390;12391;12392;12393;12394;12395;12396;12397;12398;12399;12400;12401;12402;12403;12404;12405;12406	12375
gi|225424944;gi|225424946;gi|225424948	gi|225424944;gi|225424946;gi|225424948	1;1;1	1;1;1	1;1;1	>gi|225424944|ref|XP_002263090.1| PREDICTED: salt stress root protein RS1 isoform 3 [Vitis vinifera];>gi|225424946|ref|XP_002263002.1| PREDICTED: salt stress root protein RS1 isoform 1 [Vitis vinifera];>gi|225424948|ref|XP_002263064.1| PREDICTED: salt stre	3	1	1	1	7.9	7.9	7.9	20.919	190	190;190;190	1.618e-36	2776900	2776900	0	0	268	151	True	158	477	1981;1982;1983;1984;1985;1986;1987;1988;1989;1990;1991;1992;1993;1994;1995;1996;1997;1998;1999;2000;2001;2002;2003;2004;2005;2006;2007;2008;2009;2010;2011;2012;2013;2014;2015;2016;2017;2018;2019;2020;2021;2022;2023;2024;2025;2026;2027;2028;2029;2030;2031;2032;2033;2034;2035;2036;2037;2038;2039;2040;2041;2042;2043;2044;2045;2046;2047;2048;2049;2050;2051	2001
gi|225426789	gi|225426789	2	2	2	>gi|225426789|ref|XP_002282910.1| PREDICTED: pathogenesis-related protein R major form [Vitis vinifera]	1	2	2	2	9	9	9	24.003	222	222	9.3982e-84	396000000	382930000	0	13065000	269	460;618	True;True	478;641	1389;1390;1793;1794	11746;11747;11748;11749;11750;11751;11752;11753;11754;11755;11756;11757;11758;11759;11760;11761;11762;11763;11764;11765;11766;11767;11768;11769;11770;11771;11772;11773;11774;11775;11776;11777;11778;11779;11780;11781;11782;11783;11784;11785;11786;11787;11788;11789;11790;11791;11792;11793;11794;11795;11796;11797;11798;11799;11800;11801;11802;11803;11804;11805;11806;11807;11808;11809;11810;11811;118…	11764;14334
gi|225426799;gi|225426793;gi|225426795	gi|225426799;gi|225426793;gi|225426795	1;1;1	1;1;1	1;1;1	>gi|225426799|ref|XP_002276431.1| PREDICTED: thaumatin-like protein [Vitis vinifera];>gi|225426793|ref|XP_002282964.1| PREDICTED: thaumatin-like protein [Vitis vinifera];>gi|225426795|ref|XP_002282988.1| PREDICTED: thaumatin-like protein [Vitis vinifera]	3	1	1	1	5.5	5.5	5.5	25.307	237	237;225;225	5.4209e-10	45824000	45824000	0	0	270	747	True	776	2173	16684;16685;16686;16687;16688;16689;16690;16691;16692;16693;16694;16695;16696;16697;16698;16699;16700;16701;16702;16703;16704;16705;16706;16707;16708;16709;16710;16711;16712;16713;16714;16715;16716;16717;16718;16719;16720;16721;16722;16723;16724;16725;16726;16727;16728;16729;16730;16731;16732;16733;16734;16735;16736;16737;16738;16739;16740;16741;16742;16743;16744;16745;16746;16747;16748	16690
gi|225427492	gi|225427492	3	3	3	>gi|225427492|ref|XP_002263421.1| PREDICTED: acyl-CoA-binding protein [Vitis vinifera]	1	3	3	3	33	33	33	10.24	91	91	2.9506e-47	348880000	348490000	0	390590	271	585;601;682	True;True;True	608;624;706	1722;1759;1971	13734;14038;14039;14040;14041;14042;14043;14044;14045;14046;14047;14048;14049;14050;14051;15465;15466;15467;15468;15469;15470;15471;15472;15473;15474;15475;15476;15477	13734;14043;15467	26	72
gi|225434072	gi|225434072	1	1	1	>gi|225434072|ref|XP_002275534.1| PREDICTED: chitinase 5 [Vitis vinifera]	1	1	1	1	8.6	8.6	8.6	28.043	269	269	6.3626e-20	381580000	347394500	0	34183000	272	693	True	719;720	2023;2024;2025;2026;2027;2028;2029;2030;2031;2032;2033;2034;2035;2036;2037;2038	15633;15634;15635;15636;15637;15638;15639;15640;15641;15642;15643;15644;15645;15646;15647;15648;15649;15650;15651;15652;15653;15654;15655;15656;15657;15658;15659;15660;15661;15662;15663;15664;15665;15666;15667;15668;15669;15670;15671;15672;15673;15674;15675;15676;15677;15678;15679;15680;15681;15682;15683;15684;15685;15686;15687;15688;15689;15690;15691;15692;15693;15694;15695;15696;15697;15698;156…	15664	27	213
gi|225434074	gi|225434074	3	3	3	>gi|225434074|ref|XP_002275386.1| PREDICTED: chitinase 5 [Vitis vinifera]	1	3	3	3	25	25	25	27.528	264	264	1.3597e-134	268540000	267098660	535560	905850	273	2;35;692	True;True;True	2;36;717;718	6;7;105;106;107;108;109;110;111;112;113;114;115;116;117;118;119;120;121;122;123;124;125;126;127;128;129;130;131;132;133;134;135;136;137;138;139;140;141;142;143;144;145;146;147;148;149;150;151;152;153;154;155;156;157;158;159;160;161;162;163;164;165;166;167;168;169;170;171;172;173;174;175;176;177;178;179;180;181;182;183;184;185;186;187;188;189;190;191;192;193;194;195;196;197;198;199;200;201;202;203…	44;45;46;47;48;49;50;51;52;53;54;55;56;57;58;59;60;61;62;63;64;65;66;67;68;69;70;71;72;73;74;75;76;77;78;79;80;81;82;83;84;85;86;87;88;89;90;91;92;93;94;95;96;97;98;99;100;101;102;103;104;105;106;107;108;109;110;111;112;113;114;115;116;117;118;119;120;121;122;123;124;125;126;127;128;129;130;131;132;133;134;135;136;137;138;139;140;141;142;143;144;145;146;147;148;149;150;151;152;153;154;155;156;157…	112;758;15624	28	208
gi|225434078	gi|225434078	1	1	1	>gi|225434078|ref|XP_002275516.1| PREDICTED: endochitinase PR4 [Vitis vinifera]	1	1	1	1	4.5	4.5	4.5	28.553	267	267	0.00043767	949510	0	0	949510	274	224	True	233	724	3732;3733;3734;3735;3736;3737;3738;3739;3740;3741;3742;3743;3744;3745;3746;3747;3748;3749;3750;3751;3752;3753;3754;3755;3756;3757;3758;3759;3760;3761;3762;3763;3764;3765;3766;3767;3768;3769;3770;3771;3772;3773;3774;3775;3776;3777;3778;3779;3780;3781;3782;3783;3784;3785;3786;3787;3788	3758
gi|225434253	gi|225434253	1	1	1	>gi|225434253|ref|XP_002280489.1| PREDICTED: uncharacterized protein LOC100266227 [Vitis vinifera]	1	1	1	1	3.8	3.8	3.8	34.679	315	315	3.6829e-14	4865600	0	0	4865600	275	681	True	705	1969;1970	15440;15441;15442;15443;15444;15445;15446;15447;15448;15449;15450;15451;15452;15453;15454;15455;15456;15457;15458;15459;15460;15461;15462;15463;15464	15456
gi|225434381;gi|226493478;gi|293335607;gi|242069711;gi|242069713;gi|15237190;gi|449465781;gi|449529722;gi|255537327;gi|357166411;gi|460388619;gi|357121489;gi|212275542;gi|253761108;gi|460390532;gi|302786590;gi|357121491	gi|225434381	4;1;1;1;1;1;1;1;1;1;1;1;1;1;1;1;1	4;1;1;1;1;1;1;1;1;1;1;1;1;1;1;1;1	4;1;1;1;1;1;1;1;1;1;1;1;1;1;1;1;1	>gi|225434381|ref|XP_002269918.1| PREDICTED: peroxidase 4 [Vitis vinifera]	17	4	4	4	17.4	17.4	17.4	34.06	321	321;334;332;331;328;325;325;325;323;323;322;320;320;320;319;318;291	3.5725e-26	957880000	957880000	0	0	276	131;301;303;704	True;True;True;True	137;138;314;316;733	439;440;992;995;996;2072	1804;1805;1806;1807;1808;1809;1810;1811;1812;5652;5653;5660;5661;5662;5663;5664;5665;5666;5667;5668;5669;5670;5671;5672;5673;5674;5675;5676;5677;5678;5679;5680;5681;5682;5683;5684;5685;5686;5687;5688;5689;5690;5691;5692;5693;5694;5695;5696;5697;5698;5699;5700;5701;5702;5703;5704;5705;5706;16313	1808;5652;5704;16313	29	187
gi|225434994;gi|470143740;gi|460411111;gi|357160854;gi|357503161;gi|460408280;gi|242083856	gi|225434994;gi|470143740;gi|460411111;gi|357160854;gi|357503161;gi|460408280;gi|242083856	6;5;4;4;4;4;3	1;1;1;1;1;1;1	1;1;1;1;1;1;1	>gi|225434994|ref|XP_002284063.1| PREDICTED: heat shock cognate 70 kDa protein isoform 1 [Vitis vinifera];>gi|470143740|ref|XP_004307529.1| PREDICTED: heat shock cognate 70 kDa protein-like [Fragaria vesca subsp. vesca];>gi|460411111|ref|XP_004250958.1| PR	7	6	1	1	15.6	1.8	1.8	71.341	652	652;649;649;648;648;644;649	2.9858e-54	46132000	0	46133000	0	277	68;106;174;188;650;749	False;False;True;False;False;False	69;109;181;196;674;779	287;288;289;290;371;531;532;619;620;1874;2180;2181;2182;2183	1053;1054;1055;1056;1376;2733;2734;2735;2736;2737;2931;2932;2933;2934;15031;16769;16770;16771;16772;16773;16774;16775;16776;16777;16778;16779;16780;16781;16782;16783;16784	1054;1376;2735;2931;15031;16773
gi|359481200;gi|225439550	gi|359481200;gi|225439550	1;1	1;1	1;1	>gi|359481200|ref|XP_003632591.1| PREDICTED: macrophage migration inhibitory factor homolog isoform 2 [Vitis vinifera];>gi|225439550|ref|XP_002263560.1| PREDICTED: macrophage migration inhibitory factor homolog isoform 1 [Vitis vinifera]	2	1	1	1	10.7	10.7	10.7	12.85	121	121;115	2.0551e-06	561200	0	0	561200	278	182	True	190	609	2915;2916;2917;2918;2919;2920	2915
gi|225441373	gi|225441373	5	5	3	>gi|225441373|ref|XP_002277446.1| PREDICTED: glucan endo-1,3-beta-glucosidase [Vitis vinifera]	1	5	5	3	27.6	27.6	19.7	36.676	340	340	5.451e-32	2178100000	2170827400	242490	7048400	279	566;593;622;623;761	True;True;True;True;True	585;616;645;646;647;792	1681;1745;1746;1747;1748;1810;1811;1812;1813;1814;1815;2209;2210;2211;2212;2213;2214;2215;2216;2217	13651;13956;13957;13958;13959;13960;13961;14433;14434;14435;14436;14437;14438;14439;14440;14441;14442;14443;14444;14445;14446;14447;14448;14449;14450;14451;14452;14453;14454;14455;14456;14457;14458;14459;14460;14461;14462;14463;14464;14465;14466;14467;14468;14469;14470;14471;14472;14473;14474;14475;14476;14477;14478;14479;14480;14481;14482;14483;14484;14485;14486;14487;14488;14489;14490;14491;144…	13651;13958;14433;14624;16992	30	310
gi|225441375	gi|225441375	3	1	1	>gi|225441375|ref|XP_002277511.1| PREDICTED: glucan endo-1,3-beta-glucosidase, basic isoform [Vitis vinifera]	1	3	1	1	11.9	4.1	4.1	37.501	345	345	1.2109e-37	91496000	91496000	0	0	280	60;566;761	True;False;False	61;585;792	258;1681;2209;2210;2211;2212;2213;2214;2215;2216;2217	1005;13651;16976;16977;16978;16979;16980;16981;16982;16983;16984;16985;16986;16987;16988;16989;16990;16991;16992;16993;16994;16995;16996;16997	1005;13651;16992
gi|225445553	gi|225445553	1	1	1	>gi|225445553|ref|XP_002285304.1| PREDICTED: blue copper protein [Vitis vinifera]	1	1	1	1	3	3	3	30.708	298	298	0.0032882	3773500	3773500	0	0	281	705	True	734	2073	16314;16315	16314
gi|225446203	gi|225446203	1	1	1	>gi|225446203|ref|XP_002263173.1| PREDICTED: heparanase-like protein 3-like [Vitis vinifera]	1	1	1	1	4.1	4.1	4.1	62.104	559	559	0.0025563	48788000	48788000	0	0	282	658	True	682	1896	15080;15081	15080
gi|225447003	gi|225447003	4	4	4	>gi|225447003|ref|XP_002267084.1| PREDICTED: uncharacterized protein LOC100232885 [Vitis vinifera]	1	4	4	4	25.4	25.4	25.4	18.415	173	173	2.1712e-87	315570000	315571045	0	0	283	67;196;696;807	True;True;True;True	68;204;724;838	286;645;2043;2044;2381	1051;1052;3074;3075;3076;15837;15838;15839;15840;15841;15842;15843;15844;15845;15846;15847;15848;15849;15850;15851;15852;15853;15854;15855;15856;15857;22100;22101;22102;22103;22104;22105;22106;22107;22108;22109;22110;22111;22112;22113;22114;22115;22116;22117;22118;22119;22120;22121;22122;22123;22124;22125;22126;22127;22128;22129;22130;22131;22132;22133;22134;22135;22136;22137;22138;22139;22140;22…	1052;3075;15843;22441
gi|225448071;gi|359486008	gi|225448071;gi|359486008	1;1	1;1	1;1	>gi|225448071|ref|XP_002275987.1| PREDICTED: basic blue protein isoform 1 [Vitis vinifera];>gi|359486008|ref|XP_003633373.1| PREDICTED: basic blue protein isoform 2 [Vitis vinifera]	2	1	1	1	17.1	17.1	17.1	12.83	123	123;123	2.8096e-11	115110000	115110000	0	0	284	27	True	28	79	529;530;531	530
gi|225449541	gi|225449541	2	1	1	>gi|225449541|ref|XP_002283693.1| PREDICTED: triosephosphate isomerase, cytosolic [Vitis vinifera]	1	2	1	1	9.1	5.9	5.9	27.128	254	254	0.00037683	80984000	80984000	0	0	285	219;769	False;True	228;800	711;712;2284	3563;3564;21169;21170;21171;21172	3563;21170
gi|225451120;gi|225451122;gi|470103995;gi|470103999;gi|224123758;gi|168005768;gi|168016534;gi|449459610;gi|115453035;gi|115473931;gi|162462586;gi|162463249;gi|224125448;gi|225468296;gi|255542450;gi|350537277;gi|351721628;gi|357512147;gi|162462124;gi|449528535;gi|225468294;gi|15238738;gi|297807835;gi|470103997;gi|224146003;gi|470104001;gi|145323810;gi|15223944;gi|297843670;gi|255568894;gi|186523821	gi|225451120;gi|225451122;gi|470103995;gi|470103999;gi|224123758;gi|168005768;gi|168016534;gi|449459610;gi|115453035;gi|115473931;gi|162462586;gi|162463249;gi|224125448;gi|225468296;gi|255542450;gi|350537277;gi|351721628;gi|357512147;gi|162462124;gi|449528535;gi|225468294	3;3;2;2;2;2;2;2;2;2;2;2;2;2;2;2;2;2;2;2;2;1;1;1;1;1;1;1;1;1;1	3;3;2;2;2;2;2;2;2;2;2;2;2;2;2;2;2;2;2;2;2;1;1;1;1;1;1;1;1;1;1	3;3;2;2;2;2;2;2;2;2;2;2;2;2;2;2;2;2;2;2;2;1;1;1;1;1;1;1;1;1;1	>gi|225451120|ref|XP_002268476.1| PREDICTED: superoxide dismutase [Cu-Zn] isoform 2 [Vitis vinifera];>gi|225451122|ref|XP_002268436.1| PREDICTED: superoxide dismutase [Cu-Zn] isoform 1 [Vitis vinifera];>gi|470103995|ref|XP_004288409.1| PREDICTED: superoxid	31	3	3	3	21.7	21.7	21.7	15.282	152	152;152;176;161;158;157;157;157;152;152;152;152;152;152;152;152;152;152;151;149;145;164;164;164;158;154;152;152;152;145;137	1.8979e-09	898720000	898720000	0	0	286	88;89;597	True;True;True	89;90;620	329;330;331;1755	1253;1254;1255;1256;1257;1258;1259;1260;1261;1262;1263;1264;1265;1266;1267;1268;1269;1270;1271;1272;1273;1274;1275;1276;1277;1278;1279;1280;1281;1282;1283;14033	1265;1282;14033
gi|225453350	gi|225453350	1	1	1	>gi|225453350|ref|XP_002271352.1| PREDICTED: nucleoside diphosphate kinase B isoform 2 [Vitis vinifera]	1	1	1	1	6.1	6.1	6.1	16.309	148	148	1.3254e-07	45775000	45775000	0	0	287	568	True	587	1683	13654;13655	13654
gi|225453525;gi|225453519	gi|225453525;gi|225453519	2;1	2;1	2;1	>gi|225453525|ref|XP_002278559.1| PREDICTED: putative expansin-B2 [Vitis vinifera];>gi|225453519|ref|XP_002275557.1| PREDICTED: putative expansin-B2 [Vitis vinifera]	2	2	2	2	7.3	7.3	7.3	29.135	273	273;273	3.1705e-40	375730000	375730000	0	0	288	552;840	True;True	571;871	1653;2458	13499;13500;13501;13502;13503;13504;13505;13506;13507;13508;13509;13510;13511;13512;13513;13514;13515;13516;13517;13518;13519;13520;13521;13522;13523;13524;13525;13526;13527;13528;13529;24262;24263;24264	13503;24262
gi|225460394	gi|225460394	1	1	1	>gi|225460394|ref|XP_002267428.1| PREDICTED: patellin-5 isoform 1 [Vitis vinifera]	1	1	1	1	5	5	5	67.754	606	606	2.1193e-06	2906700	0	0	2906700	289	767	True	798	2279	21071	21071
gi|225460805	gi|225460805	1	1	1	>gi|225460805|ref|XP_002276757.1| PREDICTED: probable glycerophosphoryl diester phosphodiesterase 1 [Vitis vinifera]	1	1	1	1	2	2	2	82.31	757	757	2.4265e-47	25349000	25349000	0	0	290	792	True	823	2343	21867;21868;21869;21870;21871;21872;21873;21874;21875;21876;21877;21878;21879;21880;21881;21882;21883;21884;21885;21886;21887;21888;21889;21890;21891;21892;21893;21894;21895;21896;21897;21898;21899;21900;21901;21902;21903;21904;21905;21906;21907;21908;21909;21910;21911;21912;21913;21914;21915	21891
gi|225462096;gi|356525084	gi|225462096	5;1	1;1	1;1	>gi|225462096|ref|XP_002277249.1| PREDICTED: peroxisomal (S)-2-hydroxy-acid oxidase GLO1 [Vitis vinifera]	2	5	1	1	21.3	4.9	4.9	40.855	371	371;370	9.747e-14	1890200	758570	0	1131600	291	6;38;216;449;834	False;False;False;True;False	6;39;225;467;865	18;210;703;704;705;1363;1364;2443	223;860;3547;3548;3549;3550;3551;3552;3553;3554;11562;11563;24199;24200	223;860;3550;11563;24199
gi|225466093;gi|356515372;gi|356529879;gi|356544267	gi|225466093	9;1;1;1	9;1;1;1	9;1;1;1	>gi|225466093|ref|XP_002265534.1| PREDICTED: beta-fructofuranosidase, soluble isoenzyme I-like [Vitis vinifera]	4	9	9	9	14.2	14.2	14.2	72.05	649	649;646;630;614	1.0226e-136	7721200000	7688933330	0	32294000	292	381;382;408;615;616;678;707;816;872	True;True;True;True;True;True;True;True;True	398;399;425;426;638;639;702;736;847;903	1200;1201;1202;1203;1204;1205;1254;1255;1256;1790;1791;1962;1963;2075;2399;2400;2401;2619;2620	9609;9610;9611;9612;9613;9614;9615;9616;9617;9618;9619;9620;9621;9622;9623;9624;9625;9626;9627;9628;9629;9630;9631;9632;9633;9634;9635;9636;9637;9638;9639;9640;9641;9642;9643;9644;9645;9646;9647;9648;9649;9650;9651;9652;9653;9654;9655;9656;9657;9658;9659;9660;9661;9662;9663;9664;9665;9666;9667;9668;9669;9670;9671;9672;9673;9674;9675;9676;9677;9678;9679;9680;9681;9682;9683;9684;9685;9686;9687;9688…	9609;9691;10422;14330;14331;15350;16329;23517;24837	31	580
gi|226495473	gi|226495473	1	1	1	>gi|226495473|ref|NP_001147336.1| glyceraldehyde-3-phosphate dehydrogenase, cytosolic [Zea mays]	1	1	1	1	5	5	5	35.863	338	338	3.0685e-06	19972000	3043900	0	16928600	293	801	True	832	2365;2366;2367	21984;21985;21986	21985
gi|242050748;gi|226509966;gi|226505340	gi|242050748;gi|226509966;gi|226505340	1;1;1	1;1;1	1;1;1	>gi|242050748|ref|XP_002463118.1| hypothetical protein SORBIDRAFT_02g038170 [Sorghum bicolor];>gi|226509966|ref|NP_001151752.1| indole-3-acetic acid-amido synthetase GH3.8 [Zea mays];>gi|226505340|ref|NP_001146837.1| indole-3-acetic acid amido synthetase [	3	1	1	1	2.6	2.6	2.6	68.193	619	619;614;610	0.0019924	6334500	0	0	6334500	294	527	True	545	1610;1611	13413;13414	13413
gi|226507438;gi|226528695;gi|242069873;gi|226507713	gi|226507438;gi|226528695;gi|242069873;gi|226507713	2;1;1;1	1;1;1;1	1;1;1;1	>gi|226507438|ref|NP_001148310.1| calmodulin [Zea mays];>gi|226528695|ref|NP_001151914.1| calmodulin-related protein [Zea mays];>gi|242069873|ref|XP_002450213.1| hypothetical protein SORBIDRAFT_05g002010 [Sorghum bicolor];>gi|226507713|ref|NP_001151507.1|	4	2	1	1	22.8	11.4	11.4	16.783	149	149;180;180;160	1.321e-40	6381500	0	0	6381500	295	147;149	False;True	154;156	469;470;474	1970;1971;1978	1970;1978
gi|226510460	gi|226510460	5	1	1	>gi|226510460|ref|NP_001142321.1| uncharacterized protein LOC100274491 [Zea mays]	1	5	1	1	15.9	4.2	4.2	42.009	377	377	0	67000000	0	0	67000000	296	82;126;166;688;911	False;False;False;False;True	83;130;173;713;942;943	318;424;510;1983;1984;1985;1986;1987;1988;1989;1990;1991;1992;1993;1994;1995;1996;1997;1998;1999;2000;2001;2002;2003;2004;2005;2006;2007;2008;2009;2010;2011;2926;2927;2928;2929	1220;1667;2461;15495;15496;15497;15498;15499;15500;15501;15502;15503;15504;15505;15506;15507;15508;15509;15510;15511;15512;15513;15514;15515;15516;15517;15518;15519;15520;15521;15522;15523;15524;15525;15526;15527;15528;15529;15530;15531;15532;15533;15534;15535;15536;15537;15538;15539;15540;15541;15542;15543;15544;15545;15546;15547;15548;15549;15550;15551;30982;30983;30984;30985;30986	1220;1667;2461;15538;30982	32	84
gi|226530690	gi|226530690	1	1	1	>gi|226530690|ref|NP_001141184.1| uncharacterized protein LOC100273271 [Zea mays]	1	1	1	1	4.8	4.8	4.8	35.017	333	333	1.124e-05	3451000	698660	0	2752300	297	477	True	495	1454;1455;1456	12099;12100;12101	12101
gi|226531522;gi|357155679;gi|449452654;gi|115489652;gi|115489654;gi|357119807;gi|224125928;gi|255569484;gi|356563709;gi|356565727;gi|449493550;gi|351724907;gi|356571744;gi|356571746;gi|449452656;gi|460365154;gi|357462119;gi|145334531;gi|30688090;gi|297812285;gi|356508448;gi|225436073;gi|357443933;gi|449437751;gi|449446734;gi|449489509;gi|449526387;gi|470111481;gi|356547867;gi|356514027;gi|2241666…	gi|226531522;gi|357155679;gi|449452654;gi|115489652;gi|115489654;gi|357119807;gi|224125928;gi|255569484;gi|356563709;gi|356565727;gi|449493550;gi|351724907;gi|356571744;gi|356571746;gi|449452656;gi|460365154;gi|357462119;gi|145334531;gi|30688090;gi|297812285;gi|356508448;gi|225436073;gi|357443933;gi|449437751;gi|449446734;gi|449489509;gi|449526387;gi|470111481	4;4;3;3;3;3;3;3;3;3;3;3;3;3;3;2;2;2;2;2;2;2;2;2;2;2;2;2;1;1;1	1;1;0;0;0;0;0;0;0;0;0;0;0;0;0;0;0;0;0;0;0;0;0;0;0;0;0;0;0;0;0	1;1;0;0;0;0;0;0;0;0;0;0;0;0;0;0;0;0;0;0;0;0;0;0;0;0;0;0;0;0;0	>gi|226531522|ref|NP_001152513.1| LOC100286153 [Zea mays];>gi|357155679|ref|XP_003577200.1| PREDICTED: 5-methyltetrahydropteroyltriglutamate--homocysteine methyltransferase-like [Brachypodium distachyon];>gi|449452654|ref|XP_004144074.1| PREDICTED: 5-methy	31	4	1	1	7.5	2.7	2.7	84.469	765	765;765;827;766;766;766;765;765;765;765;765;763;763;763;760;817;813;812;812;810;799;765;765;765;765;765;765;765;803;765;118	1.956e-16	4552100	4552100	0	0	298	47;204;896;904	True;False;False;False	48;212;927;935	228;669;2872;2873;2874;2875;2876;2877;2905;2906;2907;2908	892;3433;30176;30177;30178;30179;30180;30181;30182;30183;30184;30185;30186;30187;30188;30189;30190;30191;30192;30193;30194;30195;30196;30197;30198;30199;30200;30201;30202;30203;30204;30205;30206;30207;30208;30890;30891;30892;30893;30894;30895;30896;30897;30898;30899;30900;30901;30902;30903;30904;30905;30906;30907;30908;30909;30910;30911;30912;30913;30914;30915;30916;30917;30918;30919;30920;30921;…	892;3433;30206;30894
gi|297853346;gi|30696056;gi|357135691;gi|357149229;gi|297829828;gi|238479752;gi|334185297;gi|357149147;gi|357149150;gi|357149153;gi|357149155;gi|226503399;gi|242054379;gi|255544686;gi|255565836;gi|449450860;gi|470115784;gi|470115786;gi|115446385;gi|115456914;gi|115439863;gi|449456130;gi|449505208;gi|449503738;gi|449532873;gi|253760744;gi|115439649;gi|168038062;gi|168065996;gi|168066010;gi|2254621…	gi|297853346;gi|30696056;gi|357135691;gi|357149229;gi|297829828;gi|238479752;gi|334185297;gi|357149147;gi|357149150;gi|357149153;gi|357149155;gi|226503399;gi|242054379;gi|255544686;gi|255565836;gi|449450860;gi|470115784;gi|470115786;gi|115446385;gi|115456914;gi|115439863;gi|449456130;gi|449505208;gi|449503738;gi|449532873;gi|253760744	3;3;3;3;3;3;3;3;3;3;3;2;2;2;2;2;2;2;2;2;2;2;2;2;2;2;1;1;1;1;1;1;1;1;1;1;1;1;1;1;1;1;1;1;1;1;1;1;1;1	3;3;3;3;3;3;3;3;3;3;3;2;2;2;2;2;2;2;2;2;2;2;2;2;2;2;1;1;1;1;1;1;1;1;1;1;1;1;1;1;1;1;1;1;1;1;1;1;1;1	3;3;3;3;3;3;3;3;3;3;3;2;2;2;2;2;2;2;2;2;2;2;2;2;2;2;1;1;1;1;1;1;1;1;1;1;1;1;1;1;1;1;1;1;1;1;1;1;1;1	>gi|297853346|ref|XP_002894554.1| hypothetical protein ARALYDRAFT_892631 [Arabidopsis lyrata subsp. lyrata];>gi|30696056|ref|NP_849818.1| elongation factor EF-2 [Arabidopsis thaliana];>gi|357135691|ref|XP_003569442.1| PREDICTED: elongation factor 2-like [B	50	3	3	3	8.5	8.5	8.5	94.048	843	843;843;843;843;832;820;767;763;763;763;763;843;843;843;843;843;843;843;843;843;826;793;748;445;379;339;853;843;843;843;843;843;843;843;843;843;843;843;843;843;843;843;843;843;842;841;831;545;451;430	1.8405e-13	1828000	433910	1394100	0	299	115;313;394	True;True;True	119;326;411	391;1016;1017;1224;1225	1409;1410;5812;5813;5814;5815;5816;5817;5818;5819;5820;5821;5822;5823;5824;5825;5826;5827;5828;5829;5830;5831;5832;5833;5834;5835;5836;5837;5838;5839;5840;5841;5842;5843;5844;5845;5846;5847;5848;5849;5850;5851;5852;5853;10179;10180;10181	1409;5821;10179
gi|242039737	gi|242039737	1	1	1	>gi|242039737|ref|XP_002467263.1| hypothetical protein SORBIDRAFT_01g022260 [Sorghum bicolor]	1	1	1	1	4.3	4.3	4.3	30.129	280	280	0.0058133	16445000	0	16445000	0	300	423	True	441	1299	11126;11127;11128	11128
gi|242051903	gi|242051903	1	1	1	>gi|242051903|ref|XP_002455097.1| hypothetical protein SORBIDRAFT_03g004270 [Sorghum bicolor]	1	1	1	1	2.9	2.9	2.9	33.896	311	311	0.0016765	1284900000	1284900000	0	0	301	451	True	469	1366	11565;11566;11567;11568;11569;11570;11571;11572;11573;11574;11575;11576;11577;11578;11579;11580;11581;11582;11583;11584;11585;11586;11587;11588;11589;11590;11591;11592;11593;11594;11595;11596;11597;11598;11599;11600;11601;11602;11603;11604;11605;11606;11607;11608;11609;11610;11611;11612;11613;11614;11615;11616;11617;11618;11619;11620;11621;11622;11623;11624;11625;11626;11627;11628;11629;11630;116…	11623
gi|242054731	gi|242054731	1	1	1	>gi|242054731|ref|XP_002456511.1| hypothetical protein SORBIDRAFT_03g037630 [Sorghum bicolor]	1	1	1	1	8.7	8.7	8.7	20.497	184	184	1.3244e-12	188770000	188770000	0	0	302	783	True	814	2323	21814;21815;21816;21817;21818;21819;21820	21816
gi|255582745	gi|255582745	1	1	1	>gi|255582745|ref|XP_002532149.1| Ribulose bisphosphate carboxylase small chain, chloroplast precursor, putative [Ricinus communis]	1	1	1	1	9.2	9.2	9.2	20.853	185	185	0.00035189	516750000	115330000	252100000	149330000	303	325	True	338	1051;1052;1053;1054	6335;6336;6337;6338;6339;6340;6341;6342;6343;6344;6345;6346;6347;6348;6349;6350;6351;6352;6353;6354;6355;6356;6357;6358;6359;6360;6361;6362;6363;6364;6365;6366;6367;6368;6369;6370;6371;6372;6373;6374;6375;6376;6377;6378;6379;6380;6381;6382;6383;6384;6385;6386;6387;6388;6389;6390;6391;6392;6393;6394;6395;6396;6397;6398;6399;6400;6401;6402;6403;6404;6405;6406;6407;6408;6409;6410;6411;6412;6413;6414…	6479
gi|293331917	gi|293331917	4	2	2	>gi|293331917|ref|NP_001168943.1| uncharacterized protein LOC100382757 [Zea mays]	1	4	2	2	19.8	9.5	9.5	26.688	243	243	2.0953e-10	2908500	426290	0	2482200	304	16;170;220;295	True;False;True;False	17;177;229;308	53;520;521;713;978	475;2693;2694;3565;5496	475;2693;3565;5496
gi|293334069	gi|293334069	1	1	1	>gi|293334069|ref|NP_001168848.1| uncharacterized protein LOC100382653 [Zea mays]	1	1	1	1	4.2	4.2	4.2	36.232	332	332	0.00037509	6490400	0	0	6490400	305	357	True	371	1130;1131	6938;6939	6939
gi|293334545	gi|293334545	1	1	1	>gi|293334545|ref|NP_001169135.1| uncharacterized protein LOC100382980 [Zea mays]	1	1	1	1	4.4	4.4	4.4	31.231	293	293	0.0033794	126360	0	0	126360	306	660	True	684	1901	15110	15110
gi|334188638;gi|297797573;gi|30698122;gi|30698124;gi|334187583;gi|334187581;gi|224067025;gi|224081971;gi|255545912;gi|470104222;gi|470127510;gi|350539807;gi|357465319;gi|359492927;gi|449436960;gi|449497036;gi|356508009;gi|356515700;gi|460409425;gi|18416277;gi|297811151;gi|79327622;gi|356577155;gi|297845548;gi|460386754;gi|357475029;gi|470124768;gi|470129488;gi|79324897;gi|460365029;gi|18395915;gi…	gi|334188638;gi|297797573;gi|30698122;gi|30698124;gi|334187583;gi|334187581;gi|224067025;gi|224081971;gi|255545912;gi|470104222;gi|470127510;gi|350539807;gi|357465319;gi|359492927;gi|449436960;gi|449497036;gi|356508009;gi|356515700;gi|460409425;gi|18416277;gi|297811151;gi|79327622	3;3;3;3;2;2;2;2;2;2;2;2;2;2;2;2;2;2;2;2;2;2;1;1;1;1;1;1;1;1;1;1;1;1;1;1;1;1;1;1;1;1;1;1;1;1;1;1;1;1;1;1;1;1;1;1;1;1;1;1;1;1;1;1;1;1;1;1;1;1;1;1;1;1;1;1;1;1;1;1;1;1;1;1;1;1;1;1;1;1;1;1;1;1;1;1;1;1;1;1;1;1;1;1;1;1;1;1;1;1;1;1;1;1;1;1;1;1;1;1;1;1;1;1;1;1;1;1;1;1;1;1;1	3;3;3;3;2;2;2;2;2;2;2;2;2;2;2;2;2;2;2;2;2;2;1;1;1;1;1;1;1;1;1;1;1;1;1;1;1;1;1;1;1;1;1;1;1;1;1;1;1;1;1;1;1;1;1;1;1;1;1;1;1;1;1;1;1;1;1;1;1;1;1;1;1;1;1;1;1;1;1;1;1;1;1;1;1;1;1;1;1;1;1;1;1;1;1;1;1;1;1;1;1;1;1;1;1;1;1;1;1;1;1;1;1;1;1;1;1;1;1;1;1;1;1;1;1;1;1;1;1;1;1;1;1	2;2;2;2;1;1;1;1;1;1;1;1;1;1;1;1;1;1;1;1;1;1;0;0;0;0;0;0;0;0;0;0;0;0;0;0;0;0;0;0;0;0;0;0;0;0;0;0;0;0;0;0;0;0;0;0;0;0;0;0;0;0;0;0;0;0;0;0;0;0;0;0;0;0;0;0;0;0;0;0;0;0;0;0;0;0;0;0;0;0;0;0;0;0;0;0;0;0;0;0;0;0;0;0;0;0;0;0;0;0;0;0;0;0;0;0;0;0;0;0;0;0;0;0;0;0;0;0;0;0;0;0;0	>gi|334188638|ref|NP_001190621.1| 14-3-3-like protein GF14 kappa [Arabidopsis thaliana];>gi|297797573|ref|XP_002866671.1| hypothetical protein ARALYDRAFT_496774 [Arabidopsis lyrata subsp. lyrata];>gi|30698122|ref|NP_851274.1| 14-3-3-like protein GF14 kappa	133	3	3	2	17.3	17.3	13.5	29.53	260	260;248;248;246;273;258;254;254;254;253;253;252;252;252;252;252;250;250;249;248;248;246;288;286;285;282;277;276;276;274;268;268;268;268;267;266;266;265;265;265;265;265;265;265;264;264;264;264;264;263;263;263;263;263;263;262;262;262;262;262;262;262;262;262;261;261;261;261;261;261;261;261;261;261;260;260;260;260;260;260;260;259;259;259;259;259;259;259;259;259;258;258;258;258;258;258;258;257;257;257…	3.4277e-17	82137000	13590000	46359000	22188000	307	136;481;589	True;True;True	143;499;612	446;447;448;449;1466;1733;1734;1735;1736	1824;1825;1826;1827;1828;1829;1830;1831;1832;1833;1834;1835;1836;1837;1838;1839;1840;1841;1842;1843;1844;1845;1846;1847;1848;1849;1850;1851;1852;1853;1854;1855;1856;1857;1858;1859;1860;1861;1862;1863;1864;1865;1866;1867;1868;1869;1870;1871;1872;1873;1874;1875;1876;1877;1878;1879;1880;1881;1882;1883;1884;1885;1886;1887;1888;1889;12129;13915;13916;13917;13918;13919;13920;13921;13922;13923;13924;139…	1834;12129;13922
gi|297802026;gi|460406527;gi|460406529;gi|460406531;gi|302851664;gi|224077602;gi|168025460;gi|470137237;gi|168024548;gi|460370202;gi|460370204;gi|460370206;gi|460370208;gi|460370210;gi|460370212;gi|302762759;gi|159478386;gi|168061455	gi|297802026;gi|460406527;gi|460406529;gi|460406531	3;2;2;2;1;1;1;1;1;1;1;1;1;1;1;1;1;1	1;0;0;0;0;0;0;0;0;0;0;0;0;0;0;0;0;0	1;0;0;0;0;0;0;0;0;0;0;0;0;0;0;0;0;0	>gi|297802026|ref|XP_002868897.1| hypothetical protein ARALYDRAFT_490700 [Arabidopsis lyrata subsp. lyrata];>gi|460406527|ref|XP_004248714.1| PREDICTED: glycine-rich RNA-binding protein-like isoform 1 [Solanum lycopersicum];>gi|460406529|ref|XP_004248715.1	18	3	1	1	14	7.3	7.3	16.196	164	164;164;147;135;1123;1097;934;309;242;175;163;161;158;157;152;127;90;84	4.5696e-112	104630000	34558000	36724000	33349000	308	261;262;703	False;False;True	270;271;732	870;871;872;873;874;2069;2070;2071	4510;4511;4512;4513;4514;4515;4516;4517;4518;4519;4520;4521;16309;16310;16311;16312	4515;4520;16312
gi|30685030;gi|297807491;gi|42573371;gi|79327873;gi|79327881;gi|145334412;gi|162459147;gi|226502066;gi|357130587;gi|255567325;gi|350540662;gi|226495621;gi|293335117;gi|226505494;gi|226958507;gi|226505394	gi|30685030;gi|297807491;gi|42573371;gi|79327873;gi|79327881;gi|145334412	6;6;6;5;5;5;1;1;1;1;1;1;1;1;1;1	2;2;2;2;2;2;0;0;0;0;0;0;0;0;0;0	2;2;2;2;2;2;0;0;0;0;0;0;0;0;0;0	>gi|30685030|ref|NP_568303.2| carbonic anhydrase 2 [Arabidopsis thaliana];>gi|297807491|ref|XP_002871629.1| hypothetical protein ARALYDRAFT_488319 [Arabidopsis lyrata subsp. lyrata];>gi|42573371|ref|NP_974782.1| carbonic anhydrase 2 [Arabidopsis thaliana];	16	6	2	2	26.6	9.7	9.7	36.615	331	331;259;259;330;330;310;653;545;460;326;255;250;245;200;200;153	4.9153e-77	279700000	56203130	148628000	74868000	309	152;779;808;889;895;908	False;False;True;True;False;False	159;810;839;920;926;939	478;2307;2308;2309;2310;2382;2383;2849;2850;2851;2852;2868;2869;2870;2871;2916;2917;2918;2919	2052;21287;21288;21289;21290;21291;21292;21293;21294;21295;21296;21297;21298;21299;21300;21301;21302;21303;21304;21305;21306;21307;21308;21309;21310;21311;21312;21313;21314;21315;21316;21317;21318;21319;21320;21321;21322;21323;21324;21325;21326;21327;21328;21329;21330;21331;21332;21333;21334;21335;21336;21337;21338;21339;21340;21341;21342;21343;21344;21345;21346;21347;21348;21349;21350;21351;2135…	2052;21344;23438;29757;30159;30971
gi|297814894;gi|30688425	gi|297814894;gi|30688425	10;10	10;10	3;3	>gi|297814894|ref|XP_002875330.1| gapa [Arabidopsis lyrata subsp. lyrata];>gi|30688425|ref|NP_566796.2| glyceraldehyde-3-phosphate dehydrogenase A [Arabidopsis thaliana]	2	10	10	3	41.9	41.9	17.7	42.519	396	396;396	1.705e-155	1216600000	220149600	771450000	225010700	310	0;79;254;292;574;697;795;832;856;893	True;True;True;True;True;True;True;True;True;True	0;80;263;305;594;725;826;863;887;924	0;1;2;3;309;310;311;312;853;964;1698;2045;2046;2047;2048;2348;2349;2350;2436;2437;2438;2584;2585;2586;2587;2862;2863	0;1;2;3;4;5;6;7;8;9;10;11;12;13;14;15;16;17;18;19;20;21;22;23;24;25;26;27;28;29;30;31;32;33;34;35;36;37;38;39;40;1148;1149;1150;1151;1152;1153;1154;1155;1156;1157;1158;1159;1160;1161;1162;1163;1164;1165;1166;1167;1168;1169;1170;1171;1172;1173;1174;1175;1176;1177;1178;1179;1180;1181;1182;1183;1184;1185;1186;1187;1188;1189;1190;1191;1192;1193;1194;1195;1196;1197;1198;1199;1200;1201;1202;1203;1204;1…	6;1148;4466;5470;13678;15901;21923;24192;24675;30110
gi|334185921;gi|334185917;gi|42565852;gi|334185919;gi|297816488	gi|334185921;gi|334185917;gi|42565852;gi|334185919;gi|297816488	1;1;1;1;1	1;1;1;1;1	1;1;1;1;1	>gi|334185921|ref|NP_001190068.1| tetratricopeptide repeat (TPR)-containing protein [Arabidopsis thaliana];>gi|334185917|ref|NP_001190066.1| tetratricopeptide repeat (TPR)-containing protein [Arabidopsis thaliana];>gi|42565852|ref|NP_190782.3| tetratricope	5	1	1	1	1.8	1.8	1.8	155.17	1419	1419;1407;1403;1396;1386	0.0022746	274450	0	274450	0	311	124	True	128	419	1644;1645;1646	1644
gi|297821278;gi|334186238;gi|351725327;gi|115477166;gi|255571642;gi|356557150	gi|297821278;gi|334186238;gi|351725327;gi|115477166;gi|255571642;gi|356557150	2;2;1;1;1;1	2;2;1;1;1;1	2;2;1;1;1;1	>gi|297821278|ref|XP_002878522.1| hypothetical protein ARALYDRAFT_907941 [Arabidopsis lyrata subsp. lyrata];>gi|334186238|ref|NP_001190172.1| Mog1/PsbP/DUF1795-like photosystem II reaction center PsbP family protein, partial [Arabidopsis thaliana];>gi|3517	6	2	2	2	14.4	14.4	14.4	24.845	229	229;143;246;243;240;240	0.00052651	6308700	182020	3192600	2934100	312	145;200	True;True	152;208	467;656;657	1968;3131;3132;3133;3134	1968;3134
gi|42571073;gi|297823413;gi|42571075;gi|42569659	gi|42571073;gi|297823413;gi|42571075;gi|42569659	1;1;1;1	1;1;1;1	1;1;1;1	>gi|42571073|ref|NP_973610.1| E2F transcription factor 3 [Arabidopsis thaliana];>gi|297823413|ref|XP_002879589.1| E2F transcription factor-3 [Arabidopsis lyrata subsp. lyrata];>gi|42571075|ref|NP_973611.1| E2F transcription factor 3 [Arabidopsis thaliana];	4	1	1	1	1.6	1.6	1.6	56.421	514	514;486;485;483	4.9991e-32	0	0	0	0	313	113	True	117	386;387;388;389	1404;1405;1406;1407	1405	33	236
gi|297824833;gi|30690673	gi|297824833;gi|30690673	1;1	1;1	1;1	>gi|297824833|ref|XP_002880299.1| cp12 domain-containing protein 1 [Arabidopsis lyrata subsp. lyrata];>gi|30690673|ref|NP_566100.2| CP12 domain-containing protein 1 [Arabidopsis thaliana]	2	1	1	1	24.2	24.2	24.2	13.348	124	124;124	1.6031e-06	485100	485100	0	0	314	192	True	200	631	2980;2981;2982	2981
gi|297833684	gi|297833684	4	4	2	>gi|297833684|ref|XP_002884724.1| phosphate starvation-response 3.1 [Arabidopsis lyrata subsp. lyrata]	1	4	4	2	11.6	11.6	4.8	59.821	524	524	1.362e-14	6050900	1369900	3609330	1071600	315	40;198;644;645	True;True;True;True	41;206;668;669	212;213;650;1856;1857;1858;1859;1860;1861	862;863;864;3121;14920;14921;14922;14923;14924;14925;14926;14927;14928;14929;14930;14931;14932;14933;14934;14935;14936;14937;14938;14939;14940;14941;14942;14943	862;3121;14934;14941
gi|297841389;gi|42572015;gi|359490952;gi|255560434;gi|470126189;gi|225455934;gi|255581641;gi|359490954	gi|297841389	8;2;1;1;1;1;1;1	5;2;0;0;1;0;0;0	1;0;0;0;0;0;0;0	>gi|297841389|ref|XP_002888576.1| ribulose bisphosphate carboxylase small chain 1A [Arabidopsis lyrata subsp. lyrata]	8	8	5	1	47.2	30.6	13.9	20.19	180	180;136;187;181;180;180;180;173	2.8443e-141	1809900000	477321940	753282170	579267930	316	163;194;415;416;427;497;609;880	True;False;True;True;True;False;True;False	170;202;433;434;445;515;632;911	497;498;499;500;636;637;638;639;640;641;642;643;1274;1275;1276;1277;1278;1279;1280;1281;1282;1283;1311;1312;1313;1314;1315;1508;1509;1510;1511;1512;1513;1514;1515;1516;1779;2632;2633;2634;2635;2636;2637;2638;2639;2640;2641;2642;2643;2644;2645;2646;2647;2648;2649;2650;2651;2652;2653;2654;2655;2656;2657;2658;2659;2660;2661;2662;2663;2664;2665;2666;2667;2668;2669;2670;2671;2672;2673;2674;2675;2676;2…	2095;2096;2097;2098;2099;2100;2101;2102;2103;2104;2105;2106;2107;2108;2109;2110;2111;2112;2113;2114;2115;2116;2117;2118;2119;2120;2121;2122;2123;2124;2125;2126;2127;2128;2129;2130;2131;2132;2133;2134;2135;2136;2137;2138;2139;2140;2141;2142;2143;2144;2145;2146;2147;2148;2149;2150;2151;2152;2153;2154;2155;2156;2157;2158;2159;2160;2161;2162;2163;2164;2165;2166;2167;2168;2169;2170;2171;2172;2173;2174…	2161;2996;10855;10862;11316;12305;14301;28257
gi|302755124;gi|302767210	gi|302755124;gi|302767210	3;3	2;2	0;0	>gi|302755124|ref|XP_002960986.1| hypothetical protein SELMODRAFT_139657 [Selaginella moellendorffii];>gi|302767210|ref|XP_002967025.1| hypothetical protein SELMODRAFT_144585 [Selaginella moellendorffii]	2	3	2	0	15.5	12.4	0	46.358	427	427;427	1.572e-94	4256900	2606500	367340	1283100	317	104;422;751	True;True;False	107;440;781	364;365;1297;1298;2185;2186	1363;1364;1365;11124;11125;16787;16788	1363;11124;16787
gi|302755330;gi|302767000	gi|302755330;gi|302767000	1;1	1;1	1;1	>gi|302755330|ref|XP_002961089.1| hypothetical protein SELMODRAFT_35922, partial [Selaginella moellendorffii];>gi|302767000|ref|XP_002966920.1| hypothetical protein SELMODRAFT_35924, partial [Selaginella moellendorffii]	2	1	1	1	7.4	7.4	7.4	27.038	242	242;242	8.1193e-07	31637000	9777900	10895000	10964000	318	806	True	837	2378;2379;2380	22096;22097;22098;22099	22097
gi|302770174;gi|302788420	gi|302770174;gi|302788420	1;1	1;1	1;1	>gi|302770174|ref|XP_002968506.1| hypothetical protein SELMODRAFT_169833 [Selaginella moellendorffii];>gi|302788420|ref|XP_002975979.1| hypothetical protein SELMODRAFT_175430 [Selaginella moellendorffii]	2	1	1	1	5.4	5.4	5.4	37.443	349	349;345	2.2296e-23	246740000	56588000	125894000	64257000	319	222	True	231	716;717;718;719	3568;3569;3570;3571;3572;3573;3574;3575;3576;3577;3578;3579;3580;3581;3582;3583;3584;3585;3586;3587;3588;3589;3590;3591;3592;3593;3594;3595;3596;3597;3598;3599;3600;3601;3602;3603;3604;3605;3606;3607;3608;3609;3610;3611;3612;3613;3614;3615;3616;3617;3618;3619;3620;3621;3622;3623;3624;3625;3626;3627;3628;3629;3630;3631;3632;3633;3634;3635;3636;3637;3638;3639;3640;3641;3642;3643;3644;3645;3646;3647…	3624
gi|302782007	gi|302782007	1	1	1	>gi|302782007|ref|XP_002972777.1| hypothetical protein SELMODRAFT_98255 [Selaginella moellendorffii]	1	1	1	1	5.2	5.2	5.2	32.476	289	289	0.00096733	685440000	685440000	0	0	320	714	True	743	2095	16401;16402;16403;16404;16405;16406;16407;16408;16409;16410;16411;16412;16413;16414;16415;16416;16417;16418;16419;16420;16421;16422;16423;16424;16425;16426;16427;16428;16429;16430;16431;16432;16433;16434;16435;16436	16412
gi|302783859;gi|302787967	gi|302783859;gi|302787967	1;1	1;1	1;1	>gi|302783859|ref|XP_002973702.1| hypothetical protein SELMODRAFT_99807, partial [Selaginella moellendorffii];>gi|302787967|ref|XP_002975753.1| hypothetical protein SELMODRAFT_104038, partial [Selaginella moellendorffii]	2	1	1	1	4.9	4.9	4.9	57.462	546	546;546	9.6922e-05	49422000	0	28863000	20560000	321	95	True	96	343;344;345	1325;1326;1327;1328;1329;1330	1327
gi|302793722	gi|302793722	1	1	1	>gi|302793722|ref|XP_002978626.1| hypothetical protein SELMODRAFT_108617 [Selaginella moellendorffii]	1	1	1	1	4.1	4.1	4.1	25.086	222	222	0.0036643	96625000	25471000	46888000	24265000	322	246	True	255	822;823;824;825	4319;4320;4321;4322;4323;4324;4325;4326;4327;4328;4329;4330;4331;4332;4333;4334;4335;4336;4337;4338;4339;4340;4341;4342;4343;4344;4345;4346;4347;4348;4349;4350;4351;4352;4353;4354;4355;4356;4357;4358;4359;4360;4361;4362;4363;4364;4365;4366;4367	4357
gi|302836319;gi|357503441	gi|302836319;gi|357503441	2;1	2;1	2;1	>gi|302836319|ref|XP_002949720.1| luminal binding protein Bip2 [Volvox carteri f. nagariensis];>gi|357503441|ref|XP_003622009.1| Heat shock protein [Medicago truncatula]	2	2	2	2	1.9	1.9	1.9	95.78	878	878;713	2.5367e-09	247200000	52049350	125386000	69765000	323	375;376	True;True	392;393	1179;1180;1181;1182;1183;1184;1185;1186;1187;1188;1189	9206;9207;9208;9209;9210;9211;9212;9213;9214;9215;9216;9217;9218;9219;9220;9221;9222;9223;9224;9225;9226;9227;9228;9229;9230;9231;9232;9233;9234;9235;9236;9237;9238;9239;9240;9241;9242;9243;9244;9245;9246;9247;9248;9249;9250;9251;9252;9253;9254;9255;9256;9257;9258;9259;9260;9261;9262;9263;9264;9265;9266;9267;9268;9269;9270;9271;9272;9273;9274;9275;9276;9277;9278;9279;9280;9281;9282;9283;9284;9285…	9212;9223
gi|303284349	gi|303284349	1	1	1	>gi|303284349|ref|XP_003061465.1| predicted protein [Micromonas pusilla CCMP1545]	1	1	1	1	3.9	3.9	3.9	53.696	509	509	0.0011251	98126000	98126000	0	0	324	172	True	179	526	2704;2705;2706;2707;2708;2709;2710;2711;2712;2713;2714;2715;2716;2717	2715
gi|30678350;gi|30678353;gi|30678347;gi|297828592;gi|225452452;gi|350537679;gi|357495983;gi|356571336;gi|224055529;gi|357495985;gi|356571334;gi|356511666;gi|470137745;gi|470137747;gi|224135799;gi|224135803;gi|357495991;gi|357495989	gi|30678350;gi|30678353;gi|30678347;gi|297828592	9;9;9;7;2;2;1;1;1;1;1;1;1;1;1;1;1;1	9;9;9;7;2;2;1;1;1;1;1;1;1;1;1;1;1;1	5;5;5;3;2;1;1;1;1;1;1;1;1;1;1;1;1;1	>gi|30678350|ref|NP_186799.2| carbonic anhydrase 1 [Arabidopsis thaliana];>gi|30678353|ref|NP_850491.1| carbonic anhydrase 1 [Arabidopsis thaliana];>gi|30678347|ref|NP_850490.1| carbonic anhydrase 1 [Arabidopsis thaliana];>gi|297828592|ref|XP_002882178.1|	18	9	9	5	35.4	35.4	19.3	37.449	347	347;336;270;346;335;321;342;341;332;331;330;328;324;268;263;263;260;185	9.729e-158	4915400000	1255312100	2346800000	1313291900	325	20;152;283;774;779;800;895;897;908	True;True;True;True;True;True;True;True;True	21;159;294;805;810;831;926;928;939	67;68;478;930;931;932;933;2297;2298;2299;2300;2307;2308;2309;2310;2360;2361;2362;2363;2364;2868;2869;2870;2871;2878;2879;2880;2881;2882;2883;2884;2916;2917;2918;2919	509;510;511;2052;5241;5242;5243;5244;5245;5246;5247;5248;5249;5250;5251;5252;5253;5254;5255;5256;5257;5258;5259;5260;5261;5262;5263;5264;5265;5266;5267;5268;5269;5270;5271;5272;5273;5274;5275;5276;5277;5278;5279;5280;5281;5282;5283;5284;5285;5286;5287;5288;5289;5290;5291;5292;5293;5294;5295;5296;5297;5298;5299;5300;5301;5302;5303;5304;5305;5306;5307;5308;5309;5310;5311;5312;5313;5314;5315;5316;53…	509;2052;5270;21277;21344;21982;30159;30580;30971
gi|30680099	gi|30680099	1	1	1	>gi|30680099|ref|NP_850758.1| uncharacterized protein [Arabidopsis thaliana]	1	1	1	1	35.7	35.7	35.7	8.0236	70	70	0.0051999	0	0	0	0	326	549	True	568	1649	13494	13494
gi|30680605	gi|30680605	1	1	1	>gi|30680605|ref|NP_563813.2| 60S ribosomal protein L10a-1 [Arabidopsis thaliana]	1	1	1	1	6	6	6	24.469	216	216	0.0040837	308250	88697	219560	0	327	557	True	576	1662;1663	13561;13562;13563	13563
gi|30687350	gi|30687350	1	1	1	>gi|30687350|ref|NP_568375.2| Elongation factor 1-beta 2 [Arabidopsis thaliana]	1	1	1	1	5.8	5.8	5.8	24.201	224	224	0.0044648	34883000	5842400	21176000	7864700	328	316	True	329	1023;1024;1025;1026	5874;5875;5876;5877;5878;5879;5880;5881;5882;5883;5884;5885;5886;5887;5888;5889;5890;5891;5892;5893;5894;5895;5896;5897;5898;5899;5900;5901	5878
gi|30688330;gi|79318406;gi|297838861;gi|15223186;gi|297850792;gi|42572063;gi|79321034;gi|79321061;gi|224102443;gi|224110900;gi|449478602;gi|470148904;gi|351724777;gi|449435408	gi|30688330;gi|79318406;gi|297838861;gi|15223186;gi|297850792;gi|42572063;gi|79321034;gi|79321061	3;3;2;2;2;2;2;2;1;1;1;1;1;1	3;3;2;2;2;2;2;2;1;1;1;1;1;1	3;3;2;2;2;2;2;2;1;1;1;1;1;1	>gi|30688330|ref|NP_564192.2| glutamate:glyoxylate aminotransferase [Arabidopsis thaliana];>gi|79318406|ref|NP_001031083.1| glutamate:glyoxylate aminotransferase [Arabidopsis thaliana];>gi|297838861|ref|XP_002887312.1| alanine-2-oxoglutarate aminotransfera	14	3	3	3	6.2	6.2	6.2	53.301	481	481;441;482;481;481;481;481;481;481;481;481;481;480;460	1.7452e-05	143380000	32375000	80920000	30081000	329	317;490;824	True;True;True	330;508;855	1027;1028;1029;1030;1487;1488;2415;2416;2417;2418	5902;5903;5904;5905;5906;5907;5908;5909;5910;5911;5912;5913;5914;5915;5916;5917;5918;5919;5920;5921;5922;5923;5924;5925;5926;12208;12209;12210;23648;23649;23650;23651;23652;23653;23654;23655;23656;23657;23658;23659;23660;23661;23662;23663;23664;23665;23666;23667;23668;23669;23670;23671;23672;23673;23674;23675;23676;23677;23678;23679	5914;12208;23648
gi|30690085;gi|30690089;gi|297812815	gi|30690085;gi|30690089	9;9;2	9;9;2	9;9;2	>gi|30690085|ref|NP_851077.1| myrosinase 1 [Arabidopsis thaliana];>gi|30690089|ref|NP_197972.2| myrosinase 1 [Arabidopsis thaliana]	3	9	9	9	21.8	21.8	21.8	61.132	541	541;456;541	6.3057e-74	759920000	149991500	396380000	213552000	330	202;268;294;304;349;354;614;719;919	True;True;True;True;True;True;True;True;True	210;278;307;317;363;368;637;748;951	662;663;664;665;882;883;884;885;886;887;888;974;975;976;977;997;998;1113;1114;1115;1116;1122;1123;1124;1125;1126;1789;2106;2940;2941;2942;2943	3348;3349;3350;3351;3352;3353;3354;3355;3356;3357;3358;3359;3360;3361;3362;3363;3364;3365;3366;3367;3368;3369;3370;3371;3372;3373;3374;3375;3376;3377;3378;3379;3380;3381;3382;3383;3384;3385;3386;3387;3388;3389;3390;3391;3392;3393;3394;3395;3396;3397;3398;3399;3400;3401;3402;3403;3404;3405;3406;3407;3408;3409;3410;3411;3412;3413;3414;3415;3416;3417;3418;3419;3420;3421;3422;3423;3424;3425;3426;3427…	3417;4533;5490;5711;6858;6874;14328;16480;31060
gi|30692346;gi|297813179	gi|30692346;gi|297813179	2;1	2;1	2;1	>gi|30692346|ref|NP_850903.1| small subunit ribosomal protein S1 [Arabidopsis thaliana];>gi|297813179|ref|XP_002874473.1| hypothetical protein ARALYDRAFT_489681 [Arabidopsis lyrata subsp. lyrata]	2	2	2	2	14.9	14.9	14.9	45.11	416	416;416	9.7365e-10	3459000	969380	2489700	0	331	341;744	True;True	354;355;773	1092;1093;2169;2170	6582;6583;6584;6585;6586;6587;16680;16681	6586;16681
gi|30693595;gi|79314769	gi|30693595;gi|79314769	1;1	1;1	1;1	>gi|30693595|ref|NP_566958.3| RNA recognition motif-containing protein [Arabidopsis thaliana];>gi|79314769|ref|NP_001030841.1| RNA recognition motif-containing protein [Arabidopsis thaliana]	2	1	1	1	12.3	12.3	12.3	27.748	253	253;253	1.0814e-08	1745300	1202900	542400	0	332	683	True	707	1972;1973	15478;15479;15480	15480
gi|30696956;gi|30696958	gi|30696956;gi|30696958	1;1	1;1	1;1	>gi|30696956|ref|NP_851207.1| MIF4G domain and MA3 domain-containing protein [Arabidopsis thaliana];>gi|30696958|ref|NP_200595.2| MIF4G domain and MA3 domain-containing protein [Arabidopsis thaliana]	2	1	1	1	2.3	2.3	2.3	85.571	780	780;776	1.1186e-06	8431800	1917100	4908700	1606000	333	672	True	696	1949;1950;1951;1952	15234;15235;15236;15237;15238;15239;15240;15241;15242;15243;15244;15245;15246;15247;15248;15249;15250;15251;15252;15253;15254;15255	15234
gi|334183688;gi|30697435	gi|334183688;gi|30697435	1;1	1;1	1;1	>gi|334183688|ref|NP_001185333.1| putative glycerophosphoryl diester phosphodiesterase 3 [Arabidopsis thaliana];>gi|30697435|ref|NP_176869.2| putative glycerophosphoryl diester phosphodiesterase 3 [Arabidopsis thaliana]	2	1	1	1	1.5	1.5	1.5	86.376	785	785;763	1.2083e-20	13161000	0	9299900	3860600	334	478	True	496	1457;1458;1459	12102;12103;12104;12105;12106;12107;12108;12109;12110;12111;12112;12113;12114;12115	12104
gi|308807549	gi|308807549	1	1	1	>gi|308807549|ref|XP_003081085.1| Cell growth regulatory protein CGR11 (ISS) [Ostreococcus tauri]	1	1	1	1	8.6	8.6	8.6	21.282	198	198	0.0025608	0	0	0	0	335	541	True	559	1630	13474	13474
gi|317046163	gi|317046163	1	1	1	>gi|317046163|ref|YP_004072452.1| RNA polymerase beta II subunit (chloroplast) [Corynocarpus laevigata]	1	1	1	1	0.8	0.8	0.8	156.59	1380	1380	0.0061549	118970000	0	118970000	0	336	920	True	952	2944	31077	31077
gi|357447349;gi|357476431;gi|351722387;gi|351725371;gi|356505892;gi|356549089;gi|356573036;gi|356573038	gi|357447349;gi|357476431;gi|351722387;gi|351725371;gi|356505892;gi|356549089;gi|356573036;gi|356573038	1;1;1;1;1;1;1;1	1;1;1;1;1;1;1;1	1;1;1;1;1;1;1;1	>gi|357447349|ref|XP_003593950.1| 40S ribosomal protein S14 [Medicago truncatula];>gi|357476431|ref|XP_003608501.1| 40S ribosomal protein S14 [Medicago truncatula];>gi|351722387|ref|NP_001238010.1| uncharacterized protein LOC100499665 [Glycine max];>gi|351	8	1	1	1	6.6	6.6	6.6	21.385	198	198;151;150;150;150;150;150;150	0.0017403	3619800	0	0	3619800	337	351	True	365	1118	6860	6860
gi|351724853;gi|356496257	gi|351724853;gi|356496257	1;1	1;1	1;1	>gi|351724853|ref|NP_001236304.1| uncharacterized protein LOC100305503 [Glycine max];>gi|356496257|ref|XP_003516985.1| PREDICTED: macrophage migration inhibitory factor homolog [Glycine max]	2	1	1	1	11.3	11.3	11.3	12.02	115	115;115	0.004721	561200	0	0	561200	338	181	True	189	608	2913;2914	2913
gi|356497373	gi|356497373	1	1	1	>gi|356497373|ref|XP_003517535.1| PREDICTED: uncharacterized protein LOC100785910 [Glycine max]	1	1	1	1	4.6	4.6	4.6	62.124	545	545	0.0051999	0	0	0	0	339	533	True	551	1621	13464	13464
gi|356510461	gi|356510461	1	1	1	>gi|356510461|ref|XP_003523956.1| PREDICTED: polyadenylate-binding protein 2-like [Glycine max]	1	1	1	1	2.5	2.5	2.5	68.532	630	630	0.0006271	628510	0	0	628510	340	52	True	53	238;239	957;958	957
gi|356543900;gi|356549858	gi|356543900;gi|356549858	1;1	1;1	1;1	>gi|356543900|ref|XP_003540396.1| PREDICTED: ketol-acid reductoisomerase, chloroplastic-like [Glycine max];>gi|356549858|ref|XP_003543307.1| PREDICTED: ketol-acid reductoisomerase, chloroplastic-like [Glycine max]	2	1	1	1	4.4	4.4	4.4	63.383	586	586;586	0.0018109	23555000	5164600	12106500	6283500	341	284	True	295	934;935;936;937	5350;5351;5352;5353;5354;5355;5356;5357;5358;5359;5360;5361;5362	5351	34	495
gi|356549557	gi|356549557	1	1	1	>gi|356549557|ref|XP_003543159.1| PREDICTED: protein ETHYLENE INSENSITIVE 3-like [Glycine max]	1	1	1	1	4.7	4.7	4.7	70.451	621	621	0.0048047	0	0	0	0	342	540	True	558	1628;1629	13472;13473	13472
gi|356551275	gi|356551275	1	1	1	>gi|356551275|ref|XP_003544002.1| PREDICTED: uncharacterized protein LOC100820579 [Glycine max]	1	1	1	1	12.6	12.6	12.6	21.111	183	183	0.005111	0	0	0	0	343	535	True	553	1623	13467	13467
gi|356569010;gi|357503461;gi|358248640;gi|357503463	gi|356569010;gi|357503461;gi|358248640;gi|357503463	3;3;3;3	1;1;1;1	1;1;1;1	>gi|356569010|ref|XP_003552700.1| PREDICTED: actin-1-like [Glycine max];>gi|357503461|ref|XP_003622019.1| Actin [Medicago truncatula];>gi|358248640|ref|NP_001239660.1| uncharacterized protein LOC100781831 [Glycine max];>gi|357503463|ref|XP_003622020.1| Act	4	3	1	1	11.4	4.2	4.2	41.804	377	377;377;377;360	5.1788e-50	889110	167860	0	721250	344	82;687;765	False;True;False	83;712;796	318;1981;1982;2272;2273;2274;2275;2276	1220;15493;15494;21063;21064;21065;21066;21067;21068	1220;15494;21067
gi|357167549	gi|357167549	1	1	1	>gi|357167549|ref|XP_003581217.1| PREDICTED: transcription factor E2FA-like [Brachypodium distachyon]	1	1	1	1	4.4	4.4	4.4	50.087	459	459	0.005068	98126000	98126000	0	0	345	587	True	610	1728	13900;13901	13901
gi|470133345;gi|357441529	gi|470133345;gi|357441529	1;1	1;1	1;1	>gi|470133345|ref|XP_004302527.1| PREDICTED: protein MON2 homolog [Fragaria vesca subsp. vesca];>gi|357441529|ref|XP_003591042.1| MON2-like protein [Medicago truncatula]	2	1	1	1	1	1	1	180.21	1637	1637;870	0.001162	3295700	0	0	3295700	346	731	True	760	2137	16614	16614
gi|357490113	gi|357490113	1	1	1	>gi|357490113|ref|XP_003615344.1| Heat shock protein [Medicago truncatula]	1	1	1	1	2.5	2.5	2.5	70.386	628	628	2.6704e-13	4180100	400350	181540	3598300	347	404	True	421	1245;1246;1247;1248	10252;10253;10254;10255	10255
gi|357494811	gi|357494811	2	1	1	>gi|357494811|ref|XP_003617694.1| Alanine glyoxylate aminotransferase [Medicago truncatula]	1	2	1	1	9.4	6.9	6.9	38.448	350	350	5.4535e-05	336450	336450	0	0	348	361;457	True;False	375;475	1137;1381;1382;1383;1384	6949;6950;11730;11731;11732;11733;11734;11735;11736;11737	6950;11730
gi|470119512;gi|357513307;gi|460405775;gi|460397009;gi|460405777;gi|449461203;gi|449507060	gi|470119512;gi|357513307;gi|460405775;gi|460397009;gi|460405777;gi|449461203;gi|449507060	1;1;1;1;1;1;1	1;1;1;1;1;1;1	1;1;1;1;1;1;1	>gi|470119512|ref|XP_004295858.1| PREDICTED: uncharacterized protein LOC101314838 [Fragaria vesca subsp. vesca];>gi|357513307|ref|XP_003626942.1| Ribosomal protein S8 [Medicago truncatula];>gi|460405775|ref|XP_004248350.1| PREDICTED: 40S ribosomal protein	7	1	1	1	2	2	2	173.63	1524	1524;605;232;221;221;219;219	1.7923e-36	3022800	0	0	3022800	349	482	True	500	1467	12130	12130
gi|359478431	gi|359478431	1	1	1	>gi|359478431|ref|XP_002285652.2| PREDICTED: peroxidase 15 [Vitis vinifera]	1	1	1	1	2.6	2.6	2.6	36.552	343	343	0.00062837	1059300	1059300	0	0	350	259	True	268	868	4503;4504;4505;4506;4507	4504
gi|359479455	gi|359479455	1	1	1	>gi|359479455|ref|XP_002278266.2| PREDICTED: lichenase-like [Vitis vinifera]	1	1	1	1	3.1	3.1	3.1	45.602	424	424	0.002382	136450000	136450000	0	0	351	407	True	424	1253	10287;10288	10288
gi|359482729	gi|359482729	1	1	1	>gi|359482729|ref|XP_002274489.2| PREDICTED: LOW QUALITY PROTEIN: midasin-like [Vitis vinifera]	1	1	1	1	0.2	0.2	0.2	600.06	5286	5286	0.00015627	2164900	0	0	2164900	352	796	True	827	2351	21926	21926
gi|359494374	gi|359494374	1	1	1	>gi|359494374|ref|XP_002265613.2| PREDICTED: probable protein phosphatase 2C 6-like [Vitis vinifera]	1	1	1	1	3.3	3.3	3.3	53.701	489	489	0.0038396	5581400	5581300	0	0	353	144	True	151	465;466	1966;1967	1967
gi|359496362	gi|359496362	1	1	1	>gi|359496362|ref|XP_003635219.1| PREDICTED: uncharacterized protein LOC100854560 [Vitis vinifera]	1	1	1	1	5.7	5.7	5.7	18.979	175	175	9.6823e-13	175140000	175140000	0	0	354	280	True	291	918	5217;5218;5219;5220;5221;5222;5223;5224;5225;5226;5227;5228;5229	5226
gi|42562119	gi|42562119	1	1	1	>gi|42562119|ref|NP_173173.3| alanine aminotransferase [Arabidopsis thaliana]	1	1	1	1	5.2	5.2	5.2	59.82	543	543	0.0020216	444820	444820	0	0	355	195	True	203	644	3073	3073
gi|449444128;gi|449524651;gi|449524653	gi|449444128;gi|449524651;gi|449524653	1;1;1	1;1;1	1;1;1	>gi|449444128|ref|XP_004139827.1| PREDICTED: LOB domain-containing protein 12-like [Cucumis sativus];>gi|449524651|ref|XP_004169335.1| PREDICTED: LOB domain-containing protein 12-like isoform 1 [Cucumis sativus];>gi|449524653|ref|XP_004169336.1| PREDICTED:	3	1	1	1	9.3	9.3	9.3	17.488	162	162;162;162	0.0027075	0	0	0	0	356	526	True	544	1609	13412	13412
gi|449451749;gi|449507702	gi|449451749;gi|449507702	1;1	1;1	1;1	>gi|449451749|ref|XP_004143623.1| PREDICTED: beta-fructofuranosidase, soluble isoenzyme I-like [Cucumis sativus];>gi|449507702|ref|XP_004163106.1| PREDICTED: beta-fructofuranosidase, soluble isoenzyme I-like [Cucumis sativus]	2	1	1	1	2.5	2.5	2.5	69.672	630	630;630	1.3516e-13	2853600	0	93052	2760500	357	817	True	848	2402;2403	23608;23609	23608
gi|449495803;gi|449452324	gi|449495803;gi|449452324	1;1	1;1	1;1	>gi|449495803|ref|XP_004159949.1| PREDICTED: tubulin beta-1 chain-like [Cucumis sativus];>gi|449452324|ref|XP_004143909.1| PREDICTED: tubulin beta-1 chain-like [Cucumis sativus]	2	1	1	1	4	4	4	49.969	445	445;432	0.00069616	355550	0	0	355550	358	288	True	301	960	5465	5465
gi|449459892;gi|449503259	gi|449459892;gi|449503259	2;2	1;1	1;1	>gi|449459892|ref|XP_004147680.1| PREDICTED: ribulose bisphosphate carboxylase/oxygenase activase 1, chloroplastic-like [Cucumis sativus];>gi|449503259|ref|XP_004161913.1| PREDICTED: LOW QUALITY PROTEIN: ribulose bisphosphate carboxylase/oxygenase activase	2	2	1	1	4.1	2.5	2.5	48.323	443	443;443	9.9922e-05	126190000	23283000	72697000	30208000	359	250;827	False;True	259;858	834;2425;2426;2427;2428	4446;24117;24118;24119;24120;24121;24122;24123;24124;24125;24126;24127;24128;24129;24130;24131;24132;24133;24134;24135;24136;24137;24138;24139;24140;24141;24142;24143;24144;24145;24146;24147;24148;24149;24150;24151;24152;24153	4446;24140
gi|449463779;gi|449464888;gi|449476360;gi|449533212	gi|449463779;gi|449464888;gi|449476360;gi|449533212	1;1;1;1	1;1;1;1	1;1;1;1	>gi|449463779|ref|XP_004149609.1| PREDICTED: 60S ribosomal protein L6-like [Cucumis sativus];>gi|449464888|ref|XP_004150161.1| PREDICTED: 60S ribosomal protein L6-like [Cucumis sativus];>gi|449476360|ref|XP_004154716.1| PREDICTED: 60S ribosomal protein L6-	4	1	1	1	6.5	6.5	6.5	25.765	231	231;231;231;231	1.0615e-36	1969800	0	0	1969790	360	677	True	701	1960;1961	15328;15329	15329
gi|460415552;gi|303272595;gi|357467131;gi|308798857;gi|145340650;gi|303273682;gi|255070043;gi|356561317	gi|460415552;gi|303272595	4;2;1;1;1;1;1;1	1;1;0;0;0;0;0;0	1;1;0;0;0;0;0;0	>gi|460415552|ref|XP_004253122.1| PREDICTED: glyceraldehyde-3-phosphate dehydrogenase B, chloroplastic-like [Solanum lycopersicum];>gi|303272595|ref|XP_003055659.1| hypothetical protein MICPUCDRAFT_49403 [Micromonas pusilla CCMP1545]	8	4	1	1	12.9	3.1	3.1	47.998	450	450;380;490;434;406;406;405;345	1.8682e-42	640870	640870	0	0	361	0;399;400;831	False;True;False;False	0;416;417;862	0;1;2;3;1233;1234;1235;1236;1237;2435	0;1;2;3;4;5;6;7;8;9;10;11;12;13;14;15;16;17;18;19;20;21;22;23;24;25;26;27;28;29;30;31;32;33;34;35;36;37;38;39;40;10193;10194;10195;10196;10197;10198;10199;10200;10201;10202;10203;10204;10205;10206;10207;10208;10209;10210;10211;10212;10213;10214;10215;10216;10217;10218;10219;10220;24191	6;10193;10195;24191
gi|470112213	gi|470112213	1	1	1	>gi|470112213|ref|XP_004292331.1| PREDICTED: linoleate 9S-lipoxygenase 6-like [Fragaria vesca subsp. vesca]	1	1	1	1	1.2	1.2	1.2	96.684	848	848	0.00032461	272600000	63320000	145560000	63723000	362	257	True	266	860;861;862;863	4488;4489;4490;4491;4492;4493;4494;4495	4491
gi|470115771;gi|470143913	gi|470115771;gi|470143913	3;3	1;1	1;1	>gi|470115771|ref|XP_004294065.1| PREDICTED: sedoheptulose-1,7-bisphosphatase, chloroplastic-like [Fragaria vesca subsp. vesca];>gi|470143913|ref|XP_004307611.1| PREDICTED: sedoheptulose-1,7-bisphosphatase, chloroplastic-like [Fragaria vesca subsp. vesca]	2	3	1	1	15.5	5.1	5.1	42.238	393	393;392	2.7908e-15	19078000	2188200	15936000	953030	363	269;513;695	False;True;False	279;531;722;723	889;890;891;892;1568;1569;1570;1571;1572;2040;2041;2042	4539;4540;4541;4542;4543;4544;4545;4546;4547;4548;4549;4550;4551;4552;4553;4554;4555;4556;4557;4558;4559;4560;4561;4562;4563;4564;4565;4566;4567;4568;4569;4570;4571;4572;4573;4574;4575;4576;4577;4578;4579;4580;4581;4582;4583;4584;4585;4586;4587;4588;4589;4590;4591;4592;4593;4594;4595;4596;4597;4598;4599;4600;4601;4602;4603;4604;4605;4606;4607;4608;4609;4610;4611;4612;4613;4614;4615;4616;4617;4618…	4598;13305;15835	16	133
gi|470123236	gi|470123236	1	1	1	>gi|470123236|ref|XP_004297634.1| PREDICTED: quinone oxidoreductase-like protein At1g23740, chloroplastic-like [Fragaria vesca subsp. vesca]	1	1	1	1	5.1	5.1	5.1	42.036	394	394	1.0859e-06	384180	384180	0	0	364	665	True	689	1921;1922	15167;15168;15169	15168
gi|470127137	gi|470127137	1	1	1	>gi|470127137|ref|XP_004299532.1| PREDICTED: tubulin beta-2 chain-like [Fragaria vesca subsp. vesca]	1	1	1	1	5.8	5.8	5.8	49.965	447	447	0.00016834	471840	0	0	471840	365	30	True	31	91	552	552
gi|7525040;gi|297837989;gi|139388101;gi|139389103;gi|139389425;gi|139389649;gi|139389808;gi|139389957;gi|297837941;gi|297840991;gi|404474617;gi|139389271;gi|139390355;gi|139388917;gi|139390159;gi|383930460;gi|139387259;gi|357146348;gi|11466794;gi|11467199;gi|115531922;gi|118430309;gi|118430395;gi|118614499;gi|14017579;gi|159106871;gi|194033156;gi|253729564;gi|255961390;gi|260677426;gi|295065735;g…	gi|7525040;gi|297837989;gi|139388101;gi|139389103;gi|139389425;gi|139389649;gi|139389808;gi|139389957;gi|297837941;gi|297840991;gi|404474617;gi|139389271;gi|139390355;gi|139388917;gi|139390159;gi|383930460;gi|139387259;gi|357146348;gi|11466794;gi|11467199;gi|115531922;gi|118430309;gi|118430395;gi|118614499;gi|14017579;gi|159106871;gi|194033156;gi|253729564;gi|255961390;gi|260677426;gi|295065735;g…	7;6;6;6;6;6;6;6;6;6;6;6;6;5;5;5;5;4;4;4;4;4;4;4;4;4;4;4;4;4;4;4;4;4;4;4;4;4;4;4;4;4;4;4;4;4;4;4;4;4;4;4;4;4;4;4;4;4;4;4;4;4;4;4;4;4;4;4;4;4;4;4;4;4;4;4;4;4;4;4;4;4;4;4;4;4;4;4;4;4;4;4;4;4;4;4;4;4;4;4;4;4;4;4;4;4;4;4;4;4;4;4;4;4;4;4;4;4;4;3;3;3;3;3;3;3;3;3;3;3;3;3;3;3;3;3;3;3;3;3;3;3;3;3;3;3;3;3;3;3;3;3;3;3;3;3;3;3;3;3;3;3;3;3;3;3;3;3;3;3;3;3;3;3;3;3;3;3;3;3;3;3;3;3;3;3;3;3;3;3;3;3;3;3;3;3;3;3;3;3…	7;6;6;6;6;6;6;6;6;6;6;6;6;5;5;5;5;4;4;4;4;4;4;4;4;4;4;4;4;4;4;4;4;4;4;4;4;4;4;4;4;4;4;4;4;4;4;4;4;4;4;4;4;4;4;4;4;4;4;4;4;4;4;4;4;4;4;4;4;4;4;4;4;4;4;4;4;4;4;4;4;4;4;4;4;4;4;4;4;4;4;4;4;4;4;4;4;4;4;4;4;4;4;4;4;4;4;4;4;4;4;4;4;4;4;4;4;4;4;3;3;3;3;3;3;3;3;3;3;3;3;3;3;3;3;3;3;3;3;3;3;3;3;3;3;3;3;3;3;3;3;3;3;3;3;3;3;3;3;3;3;3;3;3;3;3;3;3;3;3;3;3;3;3;3;3;3;3;3;3;3;3;3;3;3;3;3;3;3;3;3;3;3;3;3;3;3;3;3;3…	6;5;5;5;5;5;5;5;5;5;5;5;5;4;4;4;4;3;3;3;3;3;3;3;3;3;3;3;3;3;3;3;3;3;3;3;3;3;3;3;3;3;3;3;3;3;3;3;3;3;3;3;3;3;3;3;3;3;3;3;3;3;3;3;3;3;3;3;3;3;3;3;3;3;3;3;3;3;3;3;3;3;3;3;3;3;3;3;3;3;3;3;3;3;3;3;3;3;3;3;3;3;3;3;3;3;3;3;3;3;3;3;3;3;3;3;3;3;3;2;2;2;2;2;3;2;2;2;2;2;2;2;2;2;2;2;2;2;2;2;2;2;2;2;2;2;2;2;2;2;2;2;2;2;2;2;2;2;2;2;2;2;2;2;2;2;2;2;2;2;2;2;2;2;2;2;2;2;2;2;2;2;2;2;2;2;2;2;2;2;2;2;2;2;2;2;2;2;2;2…	>gi|7525040|ref|NP_051066.1| ATP synthase CF1 beta subunit (chloroplast) [Arabidopsis thaliana];>gi|297837989|ref|XP_002886876.1| H+-transporting two-sector ATPase, alpha/beta subunit, central region [Arabidopsis lyrata subsp. lyrata];>gi|139388101|ref|YP_	301	7	7	6	26.1	26.1	23.5	53.933	498	498;608;498;498;498;498;498;498;498;498;498;490;490;502;498;498;498;556;498;498;498;498;498;498;498;498;498;498;498;498;498;498;498;498;498;498;498;498;498;498;498;498;498;498;498;498;498;498;498;498;498;498;498;498;498;498;498;498;498;498;498;498;498;498;498;498;498;498;498;498;498;498;498;498;498;498;498;498;498;498;498;498;498;498;498;498;498;498;498;498;498;498;498;498;498;498;498;498;498;498…	3.2346e-122	306180000	127800600	46375000	132002300	366	356;401;421;508;735;751;902	True;True;True;True;True;True;True	370;418;439;526;764;781;933	1128;1129;1238;1239;1240;1295;1296;1545;1546;2145;2146;2147;2148;2185;2186;2898;2899;2900;2901	6929;6930;6931;6932;6933;6934;6935;6936;6937;10221;10222;10223;10224;10225;10226;10227;10228;10229;10230;10231;10232;10233;10234;10235;10236;10237;10238;10239;10240;10241;10242;10243;10244;10245;10246;11122;11123;13105;13106;13107;13108;13109;13110;13111;13112;13113;13114;13115;13116;13117;13118;13119;13120;16626;16627;16628;16629;16787;16788;30872;30873;30874;30875;30876	6935;10230;11123;13117;16629;16787;30872
gi|7525041;gi|139387260;gi|139389958;gi|139389272;gi|139390356;gi|139389809;gi|139389650;gi|297840935;gi|139388102;gi|383930435;gi|404474618;gi|139388918;gi|297840953;gi|139389104;gi|139389426;gi|297838015;gi|139390160;gi|342316298;gi|441403300;gi|452849059;gi|470227716;gi|442742971;gi|81176258;gi|164597806;gi|169142693;gi|169142843;gi|169142928;gi|169143014;gi|346578199;gi|408830201;gi|372450147…	gi|7525041;gi|139387260;gi|139389958;gi|139389272;gi|139390356;gi|139389809;gi|139389650;gi|297840935;gi|139388102;gi|383930435;gi|404474618;gi|139388918;gi|297840953;gi|139389104;gi|139389426;gi|297838015;gi|139390160;gi|342316298;gi|441403300;gi|452849059;gi|470227716;gi|442742971;gi|81176258;gi|164597806;gi|169142693;gi|169142843;gi|169142928;gi|169143014;gi|346578199;gi|408830201;gi|372450147…	21;19;19;18;18;18;17;17;17;17;17;17;16;16;16;15;15;11;11;11;11;11;11;11;11;11;11;11;11;11;11;11;11;11;10;10;10;10;10;10;10;10;10;10;10;10;10;10;10;9;9;9;9;9;9;9;9;8;8;8;8;8;8;8;8;7	21;19;19;18;18;18;17;17;17;17;17;17;16;16;16;15;15;11;11;11;11;11;11;11;11;11;11;11;11;11;11;11;11;11;10;10;10;10;10;10;10;10;10;10;10;10;10;10;10;9;9;9;9;9;9;9;9;8;8;8;8;8;8;8;8;7	7;5;5;5;5;5;5;5;4;6;5;4;5;4;3;5;2;0;0;0;0;0;0;0;0;0;0;0;0;0;0;0;0;0;0;0;0;0;0;0;0;0;0;0;0;0;0;1;0;0;0;0;0;0;0;0;0;0;0;0;0;0;0;0;0;0	>gi|7525041|ref|NP_051067.1| ribulose-1,5-bisphosphate carboxylase/oxygenase large subunit (chloroplast) [Arabidopsis thaliana];>gi|139387260|ref|YP_001123381.1| ribulose-1,5-bisphosphate carboxylase/oxygenase large subunit (chloroplast) [Capsella bursa-pa	66	21	21	7	52.6	52.6	10.6	52.954	479	479;479;479;486;483;479;479;479;479;479;478;478;479;479;479;479;479;485;485;485;485;484;477;475;475;475;475;475;475;475;475;475;475;475;486;485;485;481;477;477;477;476;475;475;475;475;475;475;475;484;479;477;477;477;477;477;477;477;477;477;477;477;477;475;234;520	2.335e-267	35151000000	7570730000	17425752700	10154150000	367	90;122;132;139;167;168;176;189;190;191;275;384;462;507;517;673;702;763;852;883;899	True;True;True;True;True;True;True;True;True;True;True;True;True;True;True;True;True;True;True;True;True	91;126;139;146;174;175;183;184;197;198;199;285;286;401;480;525;535;697;731;794;883;914;930	332;333;334;335;408;409;410;411;412;413;414;415;416;441;452;453;454;455;456;511;512;513;514;515;516;537;538;539;540;541;542;543;544;545;546;547;548;549;550;551;552;553;554;555;556;557;558;559;560;561;562;563;564;565;566;567;568;569;570;571;572;573;574;575;576;577;578;579;580;581;582;583;584;585;586;587;588;589;590;591;592;593;594;595;596;597;598;599;600;601;602;603;621;622;623;624;625;626;627;628…	1284;1285;1286;1287;1288;1289;1290;1291;1292;1293;1294;1295;1296;1297;1298;1299;1300;1301;1302;1303;1304;1305;1306;1307;1308;1309;1310;1311;1312;1486;1487;1488;1489;1490;1491;1492;1493;1494;1495;1496;1497;1498;1499;1500;1501;1502;1503;1504;1505;1506;1507;1508;1509;1510;1511;1512;1513;1514;1515;1516;1517;1518;1519;1520;1521;1522;1523;1524;1525;1526;1527;1528;1529;1530;1531;1532;1533;1534;1535;1536…
CBI24573.3;CBI24574.3;CBI24575.3	CBI24573.3;CBI24574.3;CBI24575.3	1;1;1	1;1;1	1;1;1	>CBI24573.3;>CBI24574.3;>CBI24575.3	3	1	1	1	5.1	5.1	5.1	16.898	158	158;158;158	0.043503	934450	0	0	934450	0	160	True	173	538	1125	1125	0	60
CBI24569.3	CBI24569.3	1;1;1	1;1;1	1;1;1	>CBI24569.3	1	1	1	1	55.9	55.9	55.9	17.1	159	159	0.048703	976450	976450	0	0	0		True
